# Supplementary material for: Data on the working population in Spain related to training, workplace conditions and accident rates
Source: Data Brief. 2018 Nov 3;21:1810–7. doi: 10.1016/j.dib.2018.10.175 (PMC6260303; doi:10.1016/j.dib.2018.10.175)
Supplement: Supplementary file 2 — Supplementary material [file mmc2.xlsx]

## Sheet: Base formacion-informacion
P2	P3	CONTRATO	P13_1	P13_2	P13_años	P13_añosm	P13m	P13	P48	P49	P52	P54_C1	P54_C2	P54_C3	P54_C4	P54_C5	P54_C6	P54_C7	P54_C8	P54_C9	P54_C10	P54_C11	P54_C12	P54_C13	P54_C14	P54_C15	SUMA_P54C	VISITA DOCTOR	SECTOR_C	PONDERACION
1			29	0	29	348	348	7	1	2	2																0	2	4	1.05702
1	3	2	1	0	1	12	12	3	1	1	2	1	1	1												2	5	1	2	0.571823
1	1	1	8	0	8	96	96	6	2	1	2	1	1														2	1	2	0.918191
1	8	2	0	6	0	0	6	2	2	2	2		2						1	1							4	1	2	1.0124
1	1	1	0	3	0	0	3	2	1	1	1																0	2	4	0.971917
1	1	1	27	0	27	324	324	7	2	2	2	2	2	1					1								6	1	2	0.788733
1	1	1	20	0	20	240	240	7	2	1	2		1	1												1	3	1	4	0.922791
1	1	1	35	1	35	420	421	7	1	2	2		1	1	1				1			1	1				6	1	2	0.826564
1	1	1	14	0	14	168	168	7	1	1	2	1	1					1					1				4	1	4	1.00897
1	1	1	3	6	3	36	42	5	2	1	2		1	1													2	1	4	0.971917
5	1	1	36	0	36	432	432	7	2	98	2								1								1	1	2	0.826564
1	3	2	4	0	4	48	48	5	2	2	2	1	1	1												2	5	1	4	0.866277
1	1	1	15	0	15	180	180	7	2	2	2		1	1													2	1	2	0.826564
1	3	2	1	0	1	12	12	3	2	1	2																0	2	4	1.43139
1	3	2	3	6	3	36	42	5	2	2	2		1	1	1											2	5	1	2	0.948617
1	1	1	37	0	37	444	444	7	2	1	2																0	2	2	0.946482
1			14	0	14	168	168	7	1	2	2	1	1	1	1				1		1	1				1	8	1	1	0.857053
1	1	1	4	0	4	48	48	5	2	2	2																0	2	2	1.13374
1	1	1	10	0	10	120	120	6	1	1	2		1	1													2	1	4	1.43139
1	4	2	1	9	1	12	21	4	2	1	1																0	2	2	0.826564
1	1	1	10	0	10	120	120	6	3	2	1		1	1					1					1			4	1	2	0.918191
3	4	2	3	0	3	36	36	4	2	1	2																0	2	4	1.05677
1	1	1	5	0	5	60	60	5	2	2	2		2	2													4	1	4	0.971917
1	1	1	5	0	5	60	60	5	2	1	2				1											1	2	1	4	0.971917
1	1	1	10	0	10	120	120	6	3	2	1																0	2	2	0.826564
3	1	1	9	0	9	108	108	6	2	2	2		1		1							1		1			4	1	4	1.08567
1	1	1	0	10	0	0	10	3	2	2	2																0	2	4	1.20568
1	1	1	6	0	6	72	72	5	2	1	2		1						1								2	1	2	0.918191
3	1	1	25	0	25	300	300	7	2	1	2																0	2	4	0.922791
1			15	0	15	180	180	7	3	2	2		1									1					2	1	4	1.20568
1			15	0	15	180	180	7	2	1	2													2		2	4	1	4	1.08567
1	1	1	13	0	13	156	156	7	2	2	2																0	2	4	1.13255
3			25	0	25	300	300	7	2	2	2	1	1		2		1					2	1	2		2	12	1	4	1.20568
4	1	1	22	0	22	264	264	7	2	1	2		1	1										1		1	4	1	2	0.918191
1	1	1	0	5	0	0	5	2	2	2	2																0	2	4	1.05677
1			25	0	25	300	300	7	2	2	2	1	1		1									2			5	1	4	1.08567
7	1	1	4	0	4	48	48	5	2	2	2																0	2	3	1.39239
1			2	0	2	24	24	4	3	2	2	1	1	1	1							2				2	8	1	4	1.05702
1	1	1	15	0	15	180	180	7	2	2	2		1	1	1							1				2	6	1	4	1.13255
1	3	2	0	2	0	0	2	2	3	2	2		1	1	1											2	5	1	4	1.20568
3	1	1	38	0	38	456	456	7	2	1	2	1	1	1	1							1	1	1		2	9	1	4	1.05677
1			1	4	1	12	16	4	3	2	2	1	1	1												2	5	1	4	1.05702
5	1	1	18	0	18	216	216	7	2	2	1	1	1		1							2					5	1	2	0.624366
3	1	1	1	6	1	12	18	4	2	2	2	2	2	2												2	8	1	4	0.982035
1	1	1	18	0	18	216	216	7	2	1	2	1	1		1									2			5	1	4	0.81554
4	3	2	0	1	0	0	1	1	2	2	2		1		1												2	1	4	1.25881
1	1	1	9	0	9	108	108	6	3	2	2		1	2	2					1						2	8	1	4	1.10137
1	1	1	25	0	25	300	300	7	3	2	2	2	2	2						2		2		2			12	1	4	0.866277
1	1	1	32	0	32	384	384	7	2	1	2	1	1	1						1						1	5	1	4	0.784599
5			19	0	19	228	228	7	2	1	2	2	2											2			6	1	4	1.08567
4	8	2	1	6	1	12	18	4	3	2	2	1	1													2	4	1	4	1.05702
1	1	1	2	0	2	24	24	4	2	1	2															2	2	1	4	1.43139
5	3	2	0	5	0	0	5	2	2	2	2	2	2													2	6	1	4	1.14464
1	1	1	7	0	7	84	84	6	2	2	2	1	1		1									2		2	7	1	4	0.922791
3	1	1	12	0	12	144	144	7	2	2	2	1	1	1												2	5	1	4	1.10137
4			25	0	25	300	300	7	2	2	2	1	1	1						1		2		2		2	10	1	4	1.08567
1	1	1	7	0	7	84	84	6	2	2	2																0	2	4	1.05702
1	1	1	16	0	16	192	192	7	2	2	2	2	2		2									2			8	1	4	1.43139
1	1	1	6	0	6	72	72	5	2	2	2	2	2	2													6	1	2	0.918191
1			5	0	5	60	60	5	2	2	2																0	2	4	1.05702
1	1	1	14	0	14	168	168	7	1	1	2	1	1	1						1							4	1	4	1.08567
1			1	0	1	12	12	3	2	2	2	2	2	2	2												8	1	4	1.05702
1	5	2	5	0	5	60	60	5	3	2	2																0	2	4	0.866277
1	1	1	18	0	18	216	216	7	2	2	2	2	2	2	2					2			2	2	2	2	18	1	4	1.08567
1	1	1	0	10	0	0	10	3	2	1	2																0	2	4	1.20568
1	1	1	7	0	7	84	84	6	2	1	2	2		2													4	1	4	0.753896
1	1	1	12	0	12	144	144	7	3	2	2		1	1	1									2			5	1	4	0.81554
1	1	1	30	0	30	360	360	7	2	2	2	2	2														4	1	4	1.05677
1	3	2	0	3	0	0	3	2	2	2	2	1	1														2	1	4	1.20568
1			7	0	7	84	84	6	2	2	2	2	2		2							2	2	2	2	2	16	1	4	1.05702
1	1	1	4	0	4	48	48	5	1	1	2	1			1												2	1	4	1.00897
1	2	1	7	0	7	84	84	6	3	1	2			1													1	1	3	1.39239
1			28	0	28	336	336	7	3	2	2		2														2	1	4	1.20568
1	3	2	1	0	1	12	12	3	2	2	1		1														1	1	2	0.782136
1	3	2	1	0	1	12	12	3	2	1	2		1							1							2	1	3	1.18422
4	3	2	0	1	0	0	1	1	2	2	2																0	2	4	1.20568
4	1	1	5	0	5	60	60	5	1	1	2																0	2	2	0.918191
1	8	2	0	8	0	0	8	3	1	1	2				1												1	1	4	0.784599
1	2	1	2	0	2	24	24	4	1	1	2			1													1	1	4	0.753896
1			12	0	12	144	144	7	2	1	2		1														1	1	4	1.10276
4	4	2	3	0	3	36	36	4	2	1	2									1							1	1	2	1.0124
1	1	1	4	0	4	48	48	5	2	1	1															1	1	1	4	1.14464
1	1	1	11	0	11	132	132	7	1	1	1			1	1											1	3	1	4	0.982035
1	5	2	2	6	2	24	30	4	1	1	2		1														1	1	4	1.00897
1	1	1	16	0	16	192	192	7	2	1	2																0	2	4	0.720151
1	1	1	24	0	24	288	288	7	2	1	2	1															1	1	4	1.05677
1			23	0	23	276	276	7	2	2	2		1														1	1	3	1.18422
1			0	2	0	0	2	2	3	2	2																0	2	4	1.20568
1	1	1	11	0	11	132	132	7	2	1	2																0	2	4	1.43139
1			2	3	2	24	27	4	2	2	2	1	1	1	1												4	1	4	1.2185
1	1	1	15	0	15	180	180	7	2	1	2		1	1													2	1	4	0.720151
1			3	0	3	36	36	4	1	1	2																0	2	4	0.982035
3	1	1	16	0	16	192	192	7	1	1	2																0	2	2	0.788733
1	4	2	2	0	2	24	24	4	1	1	2				1												1	1	4	0.836122
1			12	0	12	144	144	7	1	1	2																0	2	3	1.39239
1	1	1	8	0	8	96	96	6	1	1	2																0	2	4	1.08567
1	2	1	20	0	20	240	240	7	2	1	2			1													1	1	2	1.13374
1	1	1	13	0	13	156	156	7	2	1	2			1													1	1	2	1.0124
1	1	1	18	0	18	216	216	7	2	1	2		1														1	1	4	0.866277
1	1	1	10	0	10	120	120	6	1	1	2																0	2	4	1.08567
1	1	1	5	0	5	60	60	5	1	1	2																0	2	4	1.16046
1	1	1	20	0	20	240	240	7	2	2	2	1	1														2	1	4	0.866277
1	4	2	15	0	15	180	180	7	3	1	2				1					1							2	1	4	0.982035
5	3	2	11	0	11	132	132	7	1	1	2																0	2	3	1.18422
1	1	1	40	0	40	480	480	7	1	1	2		1									1					2	1	4	1.05677
3			15	0	15	180	180	7	3	2	2		1														1	1	1	0.857053
1	1	1	3	0	3	36	36	4	2	1	2												1				1	1	4	1.00897
1	3	2	11	0	11	132	132	7	3	2	2		1														1	1	3	1.39239
1	3	2	8	0	8	96	96	6	2	1	1			1													1	1	3	1.18422
1	1	1	1	8	1	12	20	4	1	1	2				1												1	1	4	0.81554
1			5	0	5	60	60	5	2	1	2									2	1						3	1	4	1.08567
1	3	2	0	3	0	0	3	2	2	2	2																0	2	4	1.00897
1			11	0	11	132	132	7	2	1	2				1							1					2	1	3	1.18422
6	3	2	3	0	3	36	36	4	2	1	2															2	2	1	3	1.18422
1	1	1	22	0	22	264	264	7	2	2	2																0	2	4	1.00897
1	1	1	8	2	8	96	98	6	1	1	2	1		1	1							1					4	1	1	0.645125
3	1	1	22	0	22	264	264	7	2	2	2	1	1	1	1	1				1			1	1		1	9	1	4	1.25881
1	1	1	12	6	12	144	150	7	2	2	2																0	2	1	0.857053
1			0	9	0	0	9	3	2	2	2				1												1	1	4	1.10137
1	2	1	3	6	3	36	42	5	2	1	2				1												1	1	4	0.982035
1			4	0	4	48	48	5	3	2	2				2												2	1	2	0.782136
1	1	1	5	3	5	60	63	5	1	1	2	1	1														2	1	4	0.866277
1			9	0	9	108	108	6	3	2	2				1						1						2	1	2	0.782136
1	1	1	9	3	9	108	111	6	4	2	2		1						1								2	1	2	0.782136
1			5	0	5	60	60	5	2	1	2				1							1					2	1	4	1.08567
1	1	1	3	0	3	36	36	4	2	1	2														1		1	1	4	0.868782
1			7	0	7	84	84	6	2	2	2		1		1												2	1	3	1.18422
1	1	1	6	6	6	72	78	6	2	1	2	1															1	1	4	1.08567
1			15	0	15	180	180	7	3	2	2			1													1	1	2	0.782136
1			9	0	9	108	108	6	2	2	2																0	2	4	1.08567
1			3	6	3	36	42	5	2	1	2																0	2	4	0.971917
1	1	1	22	0	22	264	264	7	2	2	2	1	1	1										1			4	1	4	1.00897
1	1	1	10	0	10	120	120	6	3	2	2	1	2	2								1		2		2	10	1	4	1.25881
1	1	1	24	0	24	288	288	7	2	1	2		1		1											1	3	1	4	1.10276
1	3	2	4	0	4	48	48	5	2	1	1		1					2								2	5	1	3	1.18422
1			13	0	13	156	156	7	3	2	1			1												2	3	1	3	1.18422
1			6	0	6	72	72	5	2	2	2															1	1	1	3	1.18422
1	5	2	3	6	3	36	42	5	2	1	2																0	2	4	0.971917
1			4	0	4	48	48	5	3	1	2			2						1							3	1	2	0.782136
1	1	1	4	0	4	48	48	5	1	1	2																0	2	1	0.857053
1	1	1	24	0	24	288	288	7	2	2	2																0	2	4	0.971917
1	1	1	27	0	27	324	324	7	1	2	2																0	2	4	1.08567
1	1	1	2	0	2	24	24	4	2	2	2																0	2	4	1.08567
1			4	0	4	48	48	5	3	2	2		2														2	1	4	1.05702
2			5	0	5	60	60	5	2	2	2																0	2	4	1.08567
1	4	2	3	2	3	36	38	5	2	2	2																0	2	4	0.836122
1	1	1	4	0	4	48	48	5	2	2	2																0	2	4	1.20568
1			5	0	5	60	60	5	2	2	2																0	2	4	1.20568
1			12	0	12	144	144	7	3	2	2	2	2									2					6	1	4	1.08567
1			1	10	1	12	22	4	2	2	2																0	2	4	1.20568
1	1	1	22	0	22	264	264	7	2	2	2																0	2	4	1.16046
1	1	1	3	6	3	36	42	5	1	1	2																0	2	4	0.836122
1			3	0	3	36	36	4	2	2	2												1	1	1		3	1	4	0.971917
1	1	1	15	6	15	180	186	7	1	1	2																0	2	4	1.08567
1			17	0	17	204	204	7	2	2	2																0	2	4	1.20568
1			2	6	2	24	30	4	2	2	2		2														2	1	4	1.05702
1	1	1	2	0	2	24	24	4	2	2	2		2														2	1	4	0.982035
1			5	2	5	60	62	5	2	2	2																0	2	4	1.20568
1	2	1	8	6	8	96	102	6	1	1	2																0	2	4	0.836122
1			10	0	10	120	120	6	2	2	2		1													1	2	1	4	0.971917
1			3	0	3	36	36	4	2	2	2																0	2	4	1.20568
1	2	1	5	0	5	60	60	5	2	2	2																0	2	4	1.05702
4	1	1	4	0	4	48	48	5	2	1	2	2										2					4	1	4	1.08567
3			4	0	4	48	48	5	3	2	2		1														1	1	4	1.20568
1	1	1	7	0	7	84	84	6	1	1	2																0	2	4	1.16046
1			2	0	2	24	24	4	1	2	2		1														1	1	3	1.18422
1	1	1	2	10	2	24	34	4	1	2	2		2														2	1	4	0.866277
1	3	2	0	6	0	0	6	2	2	2	2																0	2	4	1.20568
1	2	1	10	10	10	120	130	7	2	2	2																0	2	4	1.20568
3	1	1	2	3	2	24	27	4	2	2	2													1			1	1	4	0.971917
1	2	1	5	6	5	60	66	5	2	2	1		1												1		2	1	4	1.20568
3			7	0	7	84	84	6	2	2	2																0	2	4	0.971917
1			3	0	3	36	36	4	2	2	2																0	2	4	1.05702
1	1	1	3	0	3	36	36	4	98	2	2																0	2	4	1.20568
1	1	1	2	0	2	24	24	4	3	2	2																0	2	2	0.782136
1	1	1	8	0	8	96	96	6	1	1	2																0	2	4	1.00897
3	1	1	35	0	35	420	420	7	1	1	2																0	2	4	0.922791
1	1	1	20	0	20	240	240	7	1	1	2																0	2	4	0.866277
1	1	1	0	3	0	0	3	2	1	2	2																0	2	4	1.20568
1	1	1	38	0	38	456	456	7	1	1	2													2			2	1	4	0.753896
1	3	2	2	0	2	24	24	4	2	1	2																0	2	4	0.922791
1	1	1	10	6	10	120	126	7	2	1	2																0	2	2	0.948617
1	1	1	12	0	12	144	144	7	1	1	2		1											1			2	1	4	0.868782
1	1	1	18	0	18	216	216	7	1	2	2													1			1	1	4	1.13255
1	2	1	2	0	2	24	24	4	2	1	2																0	2	4	0.971917
1	9	2	12	0	12	144	144	7	2	1	2																0	2	4	1.05677
1	1	1	20	0	20	240	240	7	2	1	2																0	2	4	1.10137
1	1	1	7	0	7	84	84	6	1	1	2																0	2	4	0.868782
1	1	1	30	0	30	360	360	7	2	1	2																0	2	4	1.00897
1	1	1	4	0	4	48	48	5	2	2	2																0	2	4	0.922791
1	1	1	20	0	20	240	240	7	2	1	2																0	2	4	0.868782
1	1	1	3	0	3	36	36	4	3	2	2																0	2	4	0.971917
5	1	1	6	0	6	72	72	5	1	1	2																0	2	4	0.81554
1	5	2	22	0	22	264	264	7	1	1	1	1	1	1						1	1	1	1				7	1	4	1.00897
1	1	1	11	0	11	132	132	7	2	1	2		1														1	1	4	1.13255
1			0	7	0	0	7	3	2	2	2																0	2	4	1.05702
1	3	2	0	4	0	0	4	2	2	1	2													1		1	2	1	3	0.726687
1	1	1	5	6	5	60	66	5	2	1	2															2	2	1	4	0.836122
1	1	1	11	0	11	132	132	7	2	2	1																0	2	4	1.00897
1	1	1	34	0	34	408	408	7	2	1	2															1	1	1	4	0.866277
1	1	1	7	0	7	84	84	6	2	2	2																0	2	4	1.00897
1			11	0	11	132	132	7	2	2	2											1	1	1			3	1	4	1.08567
1	1	1	16	0	16	192	192	7	2	1	2																0	2	4	1.05702
1	1	1	5	0	5	60	60	5	2	1	2		1							1							2	1	4	0.868782
1	2	1	0	3	0	0	3	2	2	1	1																0	2	4	1.08567
1	1	1	15	0	15	180	180	7	1	1	2																0	2	4	0.922791
1			20	0	20	240	240	7	2	2	2																0	2	4	1.05702
1	2	1	3	0	3	36	36	4	2	2	2																0	2	4	1.13255
1	1	1	5	0	5	60	60	5	2	1	1				1												1	1	4	0.753896
1	3	2	0	3	0	0	3	2	3	2	2				2												2	1	4	1.08567
1	1	1	3	0	3	36	36	4	1	1	2																0	2	4	1.05702
2	1	1	29	0	29	348	348	7	1	1	2																0	2	4	0.866277
1	1	1	7	0	7	84	84	6	1	1	2																0	2	4	1.20568
1	3	2	10	0	10	120	120	6	2	2	1												1				1	1	4	1.10276
4	1	1	21	0	21	252	252	7	1	1	2																0	2	4	0.868782
1	1	1	7	0	7	84	84	6	2	2	2																0	2	2	0.782136
1	1	1	30	0	30	360	360	7	1	1	2												1				1	1	4	1.05677
1	1	1	34	0	34	408	408	7	3	1	1																0	2	4	0.866277
1	1	1	40	0	40	480	480	7	1	1	2																0	2	4	0.716464
1	5	2	6	0	6	72	72	5	2	2	2																0	2	4	0.866277
1	1	1	3	0	3	36	36	4	1	1	2																0	2	4	0.716464
3	1	1	0	9	0	0	9	3	1	1	2																0	2	2	0.948617
1	1	1	15	0	15	180	180	7	1	1	2																0	2	4	0.868782
1	3	2	3	0	3	36	36	4	1	1	2																0	2	4	0.866277
1	1	1	13	0	13	156	156	7	1	2	2																0	2	4	1.08567
1	1	1	31	0	31	372	372	7	1	1	2																0	2	4	0.868782
1	1	1	20	0	20	240	240	7	1	2	2																0	2	2	0.913699
1	1	1	24	0	24	288	288	7	1	1	1																0	2	4	0.720151
1	1	1	6	0	6	72	72	5	1	1	2																0	2	2	1.0124
3	1	1	20	0	20	240	240	7	2	2	2																0	2	4	0.866277
1	1	1	17	0	17	204	204	7	1	1	2																0	2	4	0.720151
3	1	1	5	0	5	60	60	5	1	1	2																0	2	2	0.946482
3	3	2	12	0	12	144	144	7	1	1	2																0	2	4	0.716464
2	1	1	3	0	3	36	36	4	2	1	2																0	2	4	1.08567
1	1	1	19	0	19	228	228	7	2	1	2																0	2	4	0.720151
1	1	1	6	0	6	72	72	5	2	1	2		1														1	1	4	0.81554
3	1	1	7	0	7	84	84	6	2	1	2																0	2	4	0.922791
1	3	2	0	1	0	0	1	1	1	2	2																0	2	4	0.868782
1	1	1	25	0	25	300	300	7	1	1	2									1		1					2	1	4	0.868782
3			3	0	3	36	36	4	2	2	2																0	2	3	1.18422
1	1	1	30	0	30	360	360	7	1	2	1		1	1													2	1	4	1.20568
1	3	2	0	6	0	0	6	2	1	2	2																0	2	4	0.971917
1	1	1	6	0	6	72	72	5	1	2	2																0	2	2	0.948617
1	1	1	29	0	29	348	348	7	1	1	2																0	2	4	0.852951
1	1	1	15	0	15	180	180	7	1	1	2																0	2	4	0.868782
1	1	1	7	0	7	84	84	6	2	2	2																0	2	4	1.20568
1	1	1	4	6	4	48	54	5	1	1	2																0	2	4	0.971917
1	3	2	4	0	4	48	48	5	1	1	2																0	2	4	1.00897
1	3	2	3	0	3	36	36	4	2	2	2																0	2	4	1.05702
3	1	1	4	0	4	48	48	5	2	2	2																0	2	4	1.05702
3	1	1	32	0	32	384	384	7	2	2	2																0	2	4	1.20568
3	2	1	1	0	1	12	12	3	2	2	2																0	2	4	1.20568
1	1	1	2	0	2	24	24	4	2	2	2																0	2	4	1.08567
1			1	6	1	12	18	4	2	2	2																0	2	4	0.971917
1	3	2	0	8	0	0	8	3	2	2	2		2	2													4	1	1	0.857053
1	3	2	0	3	0	0	3	2	2	2	2																0	2	3	1.18422
1			13	0	13	156	156	7	1	2	2																0	2	4	1.05702
4	1	1	7	8	7	84	92	6	2	2	2																0	2	4	0.971917
6	1	1	3	0	3	36	36	4	2	2	2																0	2	4	1.20568
1			4	6	4	48	54	5	1	2	2																0	2	3	1.18422
1			4	0	4	48	48	5	2	2	2		2									2		2			6	1	4	1.2185
1			4	6	4	48	54	5	1	2	2											2					2	1	4	1.08567
1			0	6	0	0	6	2	2	2	2																0	2	4	1.05702
1			4	0	4	48	48	5	2	2	2		2														2	1	4	1.05702
1	1	1	4	0	4	48	48	5	2	2	2																0	2	4	1.20568
1			5	0	5	60	60	5	2	2	2																0	2	4	0.971917
1	1	1	6	6	6	72	78	6	1	1	2										1			1			2	1	4	0.971917
1			7	0	7	84	84	6	2	2	2																0	2	2	0.913699
1	1	1	2	0	2	24	24	4	2	2	2																0	2	4	1.20568
1	1	1	9	0	9	108	108	6	2	2	2																0	2	4	1.20568
3	1	1	7	0	7	84	84	6	2	2	2																0	2	4	1.08567
1	1	1	7	0	7	84	84	6	2	2	2																0	2	4	1.43139
1			3	0	3	36	36	4	2	2	2																0	2	4	1.08567
1			4	0	4	48	48	5	2	2	2		2														2	1	4	1.05702
1			6	0	6	72	72	5	2	2	2																0	2	4	1.08567
1	1	1	7	0	7	84	84	6	2	2	2																0	2	4	1.2185
1	1	1	8	0	8	96	96	6	2	2	2																0	2	4	1.10137
6	1	1	9	0	9	108	108	6	1	1	2	2															2	1	4	1.08567
1			5	0	5	60	60	5	2	2	2																0	2	4	1.20568
1			5	0	5	60	60	5	2	2	2																0	2	4	0.971917
1			30	0	30	360	360	7	2	2	2																0	2	4	1.20568
1	1	1	20	0	20	240	240	7	3	2	2		1		2												3	1	4	1.20568
1			3	0	3	36	36	4	2	2	2																0	2	4	1.05702
4	1	1	24	0	24	288	288	7	2	1	2																0	2	2	0.782136
1	1	1	2	0	2	24	24	4	98	2	2		2														2	1	4	1.20568
1	5	2	1	6	1	12	18	4	2	1	1		1													2	3	1	4	1.05677
1	1	1	6	0	6	72	72	5	2	2	2																0	2	4	1.08567
1	1	1	5	0	5	60	60	5	2	1	2																0	2	2	0.946482
1	1	1	1	2	1	12	14	4	3	2	2																0	2	4	1.05702
1	1	1	20	0	20	240	240	7	2	2	2																0	2	4	1.05702
1	1	1	24	0	24	288	288	7	2	1	2		1														1	1	4	1.20568
1	1	1	32	0	32	384	384	7	2	2	2																0	2	1	0.857053
3	1	1	6	0	6	72	72	5	2	2	2		2										2				4	1	4	1.08567
1			4	0	4	48	48	5	1	2	2																0	2	4	1.20568
1	3	2	2	6	2	24	30	4	1	2	2		1														1	1	4	0.868782
1			10	0	10	120	120	6	2	2	2																0	2	3	1.18422
1	5	2	1	0	1	12	12	3	2	2	2																0	2	4	1.16046
1	1	1	25	0	25	300	300	7	2	2	2															2	2	1	4	1.20568
1	1	1	0	8	0	0	8	3	2	2	2																0	2	4	1.20568
1	1	1	2	6	2	24	30	4	2	2	2		2		2											2	6	1	4	1.20568
1			2	3	2	24	27	4	3	2	2																0	2	4	1.05702
1	1	1	20	0	20	240	240	7	2	2	2																0	2	4	1.08567
3	3	2	0	6	0	0	6	2	2	2	2																0	2	4	1.08567
1	1	1	31	0	31	372	372	7	1	1	2																0	2	4	1.10137
1			30	0	30	360	360	7	2	2	2																0	2	4	1.20568
1			2	0	2	24	24	4	1	1	2									1							1	1	2	0.782136
1	1	1	33	0	33	396	396	7	1	1	2															2	2	1	4	1.05677
1			20	0	20	240	240	7	1	2	2																0	2	4	1.05702
1	1	1	41	0	41	492	492	7	2	2	2													1			1	1	4	1.08567
1			36	0	36	432	432	7	2	2	2													1	1	1	3	1	3	1.18422
1			10	0	10	120	120	6	1	2	2		1	1													2	1	4	1.05702
1	1	1	7	0	7	84	84	6	2	2	2																0	2	4	1.43139
1	1	1	1	0	1	12	12	3	2	2	2																0	2	4	1.00897
3			4	6	4	48	54	5	2	2	2																0	2	4	1.20568
1	1	1	6	0	6	72	72	5	1	1	2																0	2	2	0.946482
1			17	0	17	204	204	7	1	1	2																0	2	4	1.20568
1	3	2	0	1	0	0	1	1	2	2	2																0	2	2	0.946482
1	3	2	0	3	0	0	3	2	1	2	2																0	2	2	0.946482
4	5	2	0	11	0	0	11	3	1	1	2		2														2	1	4	1.05677
1	2	1	15	0	15	180	180	7	1	1	2																0	2	2	0.946482
1	2	1	6	0	6	72	72	5	1	1	2																0	2	2	0.788733
1			2	6	2	24	30	4	2	2	1																0	2	4	1.20568
1	1	1	15	0	15	180	180	7	1	2	2	1															1	1	4	0.866277
1			2	0	2	24	24	4	2	2	2																0	2	3	1.18422
1	1	1	12	0	12	144	144	7	2	2	2	1	1		2					1							5	1	4	1.08567
1	3	2	6	10	6	72	82	6	1	1	2																0	2	4	1.16046
1	1	1	35	0	35	420	420	7	2	2	2																0	2	4	1.16046
1			0	3	0	0	3	2	2	2	2											2		2			4	1	4	1.20568
1	1	1	4	0	4	48	48	5	2	1	2	1	1									1				1	4	1	2	0.946482
1	1	1	16	0	16	192	192	7	2	2	2																0	2	2	0.946482
1	1	1	5	11	5	60	71	5	1	1	2																0	2	2	0.782136
1			10	0	10	120	120	6	2	2	2									2		2					4	1	4	1.20568
1			25	0	25	300	300	7	1	1	2																0	2	1	0.857053
1			5	6	5	60	66	5	2	2	2																0	2	4	1.20568
1			10	0	10	120	120	6	2	2	2																0	2	4	1.20568
1	1	1	23	0	23	276	276	7	1	1	2				1				1								2	1	2	0.946482
1	2	1	5	0	5	60	60	5	3	2	1		2														2	1	2	0.946482
1	1	1	30	0	30	360	360	7	2	2	2																0	2	4	1.00897
3			6	0	6	72	72	5	2	2	2																0	2	4	1.05702
1	1	1	19	0	19	228	228	7	2	2	2																0	2	4	1.05702
4			21	0	21	252	252	7	2	2	2																0	2	2	0.782136
1			0	3	0	0	3	2	2	2	2																0	2	4	1.05702
1			16	0	16	192	192	7	1	2	2																0	2	4	1.08567
1	1	1	7	9	7	84	93	6	2	2	2		1														1	1	4	0.866277
1	1	1	18	0	18	216	216	7	3	2	2																0	2	4	0.866277
1			12	0	12	144	144	7	1	2	2																0	2	4	1.08567
1	2	1	1	6	1	12	18	4	1	1	2																0	2	2	0.782136
1	3	2	4	0	4	48	48	5	1	1	2																0	2	4	0.866277
1			24	0	24	288	288	7	2	2	2																0	2	4	1.20568
1	1	1	12	0	12	144	144	7	1	1	2		1														1	1	4	1.05677
1			5	0	5	60	60	5	2	2	2																0	2	4	1.20568
1	3	2	2	10	2	24	34	4	2	1	2																0	2	3	0.726687
1	1	1	16	0	16	192	192	7	2	2	2		1														1	1	4	1.08567
1	1	1	7	6	7	84	90	6	1	1	2																0	2	4	0.866277
1	1	1	14	0	14	168	168	7	2	1	2																0	2	4	1.00897
1	1	1	5	0	5	60	60	5	2	2	2																0	2	4	1.05702
1			4	0	4	48	48	5	2	2	2																0	2	4	1.20568
1	1	1	14	0	14	168	168	7	1	1	2		1														1	1	4	0.971917
1	1	1	3	6	3	36	42	5	2	2	2		1														1	1	4	1.20568
1	1	1	6	0	6	72	72	5	2	2	2	1															1	1	4	0.971917
1			9	0	9	108	108	6	2	2	2																0	2	4	1.05702
5	6	2	0	11	0	0	11	3	1	1	1																0	2	4	0.866277
1			0	2	0	0	2	2	3	2	2																0	2	4	0.971917
1			10	0	10	120	120	6	2	2	2																0	2	4	1.20568
1			1	8	1	12	20	4	3	2	2																0	2	4	1.05702
1	3	2	1	0	1	12	12	3	1	1	2																0	2	4	0.866277
1	2	1	1	0	1	12	12	3	2	2	2																0	2	4	1.43139
1			4	0	4	48	48	5	3	2	2																0	2	4	1.05702
4	1	1	8	6	8	96	102	6	2	2	2		2														2	1	4	1.20568
1	1	1	2	6	2	24	30	4	2	1	2																0	2	4	0.971917
1			5	6	5	60	66	5	3	2	2																0	2	4	1.05702
1			33	0	33	396	396	7	2	2	2		1														1	1	4	1.20568
1	1	1	15	0	15	180	180	7	1	1	2																0	2	4	0.866277
1	2	1	1	0	1	12	12	3	2	2	2																0	2	4	0.971917
1	1	1	10	0	10	120	120	6	1	1	2																0	2	4	0.982035
1	1	1	9	0	9	108	108	6	1	1	2																0	2	4	0.866277
1	1	1	2	6	2	24	30	4	1	1	2																0	2	4	0.982035
5	1	1	4	6	4	48	54	5	2	2	2																0	2	4	1.08567
1			5	0	5	60	60	5	98	2	2																0	2	4	1.08567
1			10	0	10	120	120	6	2	2	2																0	2	4	0.971917
1			8	0	8	96	96	6	2	2	2		1														1	1	4	1.05702
1			4	0	4	48	48	5	2	2	2		1														1	1	4	1.05702
1	1	1	5	0	5	60	60	5	2	2	2																0	2	4	1.08567
1	1	1	5	0	5	60	60	5	2	2	2																0	2	4	0.971917
1	1	1	16	0	16	192	192	7	1	1	2																0	2	2	0.788733
1	1	1	30	0	30	360	360	7	1	2	2											2					2	1	2	1.13374
1	5	2	3	8	3	36	44	5	1	1	2																0	2	1	0.365057
1	3	2	0	2	0	0	2	2	2	1	2																0	2	4	1.05702
1	1	1	16	0	16	192	192	7	2	2	2																0	2	2	0.946482
1	1	1	20	0	20	240	240	7	2	2	2																0	2	4	0.866277
1			8	0	8	96	96	6	1	1	2																0	2	2	0.788733
1	1	1	6	0	6	72	72	5	2	2	2																0	2	4	1.43139
1			9	0	9	108	108	6	1	2	2																0	2	4	1.20568
1			5	0	5	60	60	5	1	2	2																0	2	2	0.782136
1	3	2	1	6	1	12	18	4	1	1	2																0	2	2	0.946482
1	4	2	0	2	0	0	2	2	2	2	2		2		2												4	1	1	0.645125
1	3	2	3	0	3	36	36	4	2	2	2																0	2	1	0.365057
1	1	1	16	6	16	192	198	7	1	1	1		1														1	1	2	0.946482
1			15	0	15	180	180	7	2	2	2																0	2	4	0.971917
1	1	1	11	0	11	132	132	7	2	2	2																0	2	4	0.971917
1			30	0	30	360	360	7	1	2	2																0	2	3	1.18422
1	3	2	15	0	15	180	180	7	2	1	2		2														2	1	1	0.645125
3			0	3	0	0	3	2	2	2	2		2														2	1	4	1.05702
1			10	0	10	120	120	6	2	2	2																0	2	4	0.971917
1	1	1	14	0	14	168	168	7	2	2	2																0	2	4	1.00897
1			30	0	30	360	360	7	2	2	1		2		2												4	1	4	1.20568
1	3	2	2	0	2	24	24	4	3	2	2																0	2	1	0.857053
1	1	1	5	6	5	60	66	5	1	1	2																0	2	4	0.81554
4			3	1	3	36	37	5	2	2	2													2			2	1	1	0.857053
1	1	1	6	0	6	72	72	5	1	1	1																0	2	4	1.05677
1	1	1	20	0	20	240	240	7	1	1	2										1						1	1	2	1.13374
1	1	1	3	0	3	36	36	4	2	2	2																0	2	4	1.20568
3	1	1	14	0	14	168	168	7	3	2	2	2															2	1	2	0.946482
1	1	1	25	0	25	300	300	7	2	1	2																0	2	4	0.866277
1	3	2	0	4	0	0	4	2	1	1	2																0	2	3	1.39239
1	1	1	2	0	2	24	24	4	2	2	2																0	2	4	1.20568
1	1	1	15	0	15	180	180	7	1	1	2																0	2	2	0.571823
1	1	1	4	0	4	48	48	5	2	2	2																0	2	1	0.857053
1	1	1	4	0	4	48	48	5	1	1	2																0	2	1	0.857053
1			20	0	20	240	240	7	1	2	2																0	2	4	1.20568
1	3	2	2	6	2	24	30	4	1	1	2																0	2	4	0.81554
5	1	1	40	0	40	480	480	7	1	1	2	2															2	1	2	0.636613
1	1	1	12	0	12	144	144	7	2	2	2		2														2	1	4	0.866277
1			1	0	1	12	12	3	2	2	2																0	2	4	1.08567
1	1	1	1	3	1	12	15	4	2	2	2		2														2	1	4	1.20568
1	3	2	4	0	4	48	48	5	2	2	2		2														2	1	4	0.866277
1	1	1	6	4	6	72	76	6	1	1	2																0	2	4	0.971917
4	1	1	10	0	10	120	120	6	1	1	2																0	2	3	1.39239
1			3	6	3	36	42	5	1	2	2																0	2	3	1.18422
1	1	1	21	0	21	252	252	7	1	1	2	1															1	1	4	1.00897
1	1	1	7	0	7	84	84	6	1	1	1			1													1	1	4	0.720151
1			10	0	10	120	120	6	2	2	2																0	2	3	1.39239
1			17	0	17	204	204	7	2	2	1																0	2	4	1.20568
1	1	1	15	0	15	180	180	7	2	2	2																0	2	4	1.10276
1	1	1	2	6	2	24	30	4	1	1	2									1		1					2	1	4	1.05677
1	1	1	17	0	17	204	204	7	2	1	2																0	2	4	0.720151
1			21	0	21	252	252	7	2	2	2																0	2	4	1.05702
3			4	0	4	48	48	5	2	2	2																0	2	4	1.05702
1	1	1	30	0	30	360	360	7	3	2	2																0	2	4	1.13255
1	1	1	7	0	7	84	84	6	2	2	2																0	2	4	1.20568
1	1	1	35	0	35	420	420	7	2	2	2												1				1	1	4	0.982035
1			0	3	0	0	3	2	2	2	2																0	2	4	1.08567
1			10	0	10	120	120	6	2	2	2																0	2	4	1.08567
1	1	1	30	0	30	360	360	7	2	2	2																0	2	4	0.866277
1	1	1	7	10	7	84	94	6	1	2	2																0	2	4	1.20568
1	1	1	10	0	10	120	120	6	1	2	2																0	2	4	1.05702
1			20	0	20	240	240	7	2	2	2																0	2	4	1.08567
1			9	0	9	108	108	6	2	2	2																0	2	4	1.20568
1	2	1	8	6	8	96	102	6	2	2	2	1	1		1					1	1						5	1	1	0.365057
2	1	1	7	0	7	84	84	6	2	2	1		1														1	1	4	0.866277
1	1	1	5	0	5	60	60	5	1	1	2																0	2	4	1.05677
3			40	0	40	480	480	7	1	2	2																0	2	4	1.20568
1	1	1	7	0	7	84	84	6	2	2	2																0	2	4	1.05702
3	3	2	8	0	8	96	96	6	2	2	2		1														1	1	4	0.971917
1	1	1	3	0	3	36	36	4	1	1	2																0	2	4	0.922791
1	1	1	6	0	6	72	72	5	1	1	2																0	2	4	0.720151
1	1	1	1	0	1	12	12	3	3	2	2																0	2	4	1.20568
2			4	8	4	48	56	5	1	1	2																0	2	4	1.20568
1	1	1	8	7	8	96	103	6	1	1	2								1					2			3	1	4	1.13255
4			4	0	4	48	48	5	2	2	2																0	2	4	1.20568
1	2	1	5	0	5	60	60	5	2	1	2											1				2	3	1	4	0.971917
1	1	1	9	0	9	108	108	6	2	2	2																0	2	4	1.05702
1	1	1	22	0	22	264	264	7	1	1	2		2														2	1	4	0.922791
1	1	1	4	0	4	48	48	5	2	1	2		1														1	1	4	0.753896
1	5	2	0	3	0	0	3	2	2	2	2																0	2	4	1.00897
3	3	2	0	7	0	0	7	3	1	2	2			2													2	1	3	1.18422
1	3	2	5	0	5	60	60	5	2	1	2		1														1	1	4	0.982035
1	3	2	0	5	0	0	5	2	2	1	98																0	2	4	0.982035
1	1	1	3	9	3	36	45	5	2	1	2																0	2	4	1.05702
1			32	0	32	384	384	7	1	2	2																0	2	4	1.20568
1	3	2	2	0	2	24	24	4	2	1	2																0	2	4	1.05702
2	1	1	10	0	10	120	120	6	2	2	2																0	2	4	1.20568
4	2	1	4	0	4	48	48	5	1	1	1						1										1	1	4	0.836122
2	3	2	0	6	0	0	6	2	2	1	2																0	2	4	0.971917
4	3	2	2	6	2	24	30	4	2	1	2																0	2	4	0.982035
1			0	1	0	0	1	1	3	2	2																0	2	1	0.857053
1	1	1	2	6	2	24	30	4	2	2	2		1	1								1					3	1	4	1.05702
1	1	1	25	0	25	300	300	7	2	2	2																0	2	4	1.05702
1	1	1	22	0	22	264	264	7	2	2	2																0	2	4	0.982035
1	2	1	1	6	1	12	18	4	2	1	2																0	2	4	0.982035
1	1	1	18	0	18	216	216	7	1	1	2																0	2	4	1.05677
1			1	0	1	12	12	3	3	2	2		2														2	1	4	1.05702
1	3	2	10	0	10	120	120	6	1	2	2		1		1												2	1	4	0.971917
1	3	2	3	6	3	36	42	5	1	2	2																0	2	4	1.05702
4	1	1	5	0	5	60	60	5	1	1	2		1														1	1	4	1.05677
1	1	1	6	0	6	72	72	5	1	1	2		1														1	1	4	0.971917
1	1	1	4	0	4	48	48	5	1	1	2																0	2	4	1.20568
1			6	0	6	72	72	5	2	2	2																0	2	4	1.20568
1	1	1	30	0	30	360	360	7	1	1	2									2							2	1	4	0.868782
1	1	1	5	0	5	60	60	5	2	1	2	2	2				1										5	1	4	0.868782
1	4	2	0	5	0	0	5	2	2	1	2	2	2													2	6	1	4	0.971917
1			2	3	2	24	27	4	2	1	2		1														1	1	4	1.08567
4	7	2	0	4	0	0	4	2	2	2	2	1															1	1	4	1.20568
3	1	1	5	0	5	60	60	5	1	1	2	2	2	2	2							2	2			2	14	1	4	1.05677
1	1	1	28	0	28	336	336	7	2	1	2	2										2					4	1	2	0.948617
1	1	1	4	0	4	48	48	5	2	1	2	1	1	1	1												4	1	4	0.982035
2			1	0	1	12	12	3	2	2	2															2	2	1	4	1.20568
1	1	1	0	9	0	0	9	3	2	1	2			1						1							2	1	4	1.20568
2	1	1	4	0	4	48	48	5	2	1	1		2											1			3	1	2	0.624366
2	1	1	4	0	4	48	48	5	4	2	2	2	1	2						2							7	1	4	1.25881
1	1	1	2	0	2	24	24	4	2	2	2	1	1	1													3	1	4	0.866277
1	1	1	1	10	1	12	22	4	1	2	2		2										2			2	6	1	4	1.14464
2	1	1	3	0	3	36	36	4	2	1	2	2															2	1	4	1.00897
4	1	1	5	0	5	60	60	5	3	2	2	1	1	1								1	2	2		2	10	1	3	1.39239
4	1	1	6	0	6	72	72	5	2	1	2	1	1	1						1		2				2	8	1	4	1.10137
1	1	1	22	0	22	264	264	7	2	1	2													1			1	1	4	1.25881
1			37	0	37	444	444	7	1	1	2																0	2	4	0.922791
1	1	1	13	0	13	156	156	7	2	2	2	1	1	1	2							2					7	1	4	1.05677
1	1	1	30	0	30	360	360	7	3	2	2	2	2	2	2								2				10	1	4	1.05677
1	1	1	1	0	1	12	12	3	2	1	2	1	1	2	2		2				1	2	2	1		2	16	1	4	1.08567
1			6	0	6	72	72	5	4	2	2	1	1	1	1							1	1	1		1	8	1	4	1.20568
4	1	1	14	0	14	168	168	7	2	1	2	2	2	2												2	8	1	4	1.2185
1			15	0	15	180	180	7	3	2	2	2	1		1				1					2		2	9	1	4	1.20568
4	5	2	1	0	1	12	12	3	1	1	2	2	2		2							2	2	2		2	14	1	4	1.14464
1	5	2	5	0	5	60	60	5	1	1	2	2	2									2		2		2	10	1	4	1.10137
1	1	1	3	6	3	36	42	5	2	1	2									1							1	1	4	1.08567
3	1	1	24	0	24	288	288	7	3	2	2	2	2							2		2	2	2		2	14	1	4	1.16046
1	1	1	34	0	34	408	408	7	3	2	2	1	1	1	1											2	6	1	4	0.868782
1	1	1	17	0	17	204	204	7	2	1	2	2	2	2			2					2					10	1	4	0.866277
2	1	1	8	0	8	96	96	6	2	1	2	1	1									2	1	1		2	8	1	4	1.08567
3	1	1	21	0	21	252	252	7	3	2	2		1												2	2	5	1	4	1.00897
1	1	1	17	0	17	204	204	7	2	1	2	1	1	1	1					1		1	2	1		2	11	1	4	0.868782
1			20	0	20	240	240	7	1	1	2	1	2	2										2		2	9	1	4	1.16046
1			21	0	21	252	252	7	1	1	2																0	2	2	0.782136
1	3	2	0	1	0	0	1	1	1	1	2																0	2	4	1.20568
1	3	2	7	0	7	84	84	6	1	1	2		2	2										2		2	8	1	4	1.05677
1			28	0	28	336	336	7	2	2	1	1	1	1	1								1	1	1	1	8	1	4	1.20568
1			8	0	8	96	96	6	1	2	1	2	1		2		2		2				2	2		2	15	1	4	0.971917
1	1	1	5	0	5	60	60	5	2	1	2				2												2	1	4	0.971917
1	1	1	22	0	22	264	264	7	2	1	2		1	1	1				2						2	2	9	1	2	0.913699
1			10	0	10	120	120	6	2	1	2									1	1			1	1	1	5	1	4	1.08567
4	5	2	1	3	1	12	15	4	3	2	2		2	2	2		2					2		2		2	14	1	4	0.866277
1	1	1	1	0	1	12	12	3	1	1	2																0	2	4	1.00897
3	1	1	12	0	12	144	144	7	1	1	1		2	2	2	2								2		2	12	1	2	0.571823
3	2	1	0	1	0	0	1	1	1	2	2																0	2	4	1.20568
1	2	1	15	0	15	180	180	7	2	1	2																0	2	4	1.00897
1			25	0	25	300	300	7	1	1	2																0	2	4	1.20568
1			5	0	5	60	60	5	1	1	2	2	2	2								1				2	9	1	4	1.20568
3	1	1	12	0	12	144	144	7	1	1	2	2	2														4	1	4	1.08567
1	1	1	4	3	4	48	51	5	1	1	1		1	1													2	1	4	1.10276
1	1	1	20	0	20	240	240	7	2	2	2	1	1														2	1	4	1.00897
1	4	2	3	0	3	36	36	4	1	1	2	1	1														2	1	2	0.913699
1	1	1	4	0	4	48	48	5	1	1	2		2														2	1	4	1.00897
5	1	1	0	8	0	0	8	3	1	1	2																0	2	2	0.636613
1	1	1	5	0	5	60	60	5	3	2	2	1	1	1	1						1		1	1	1	1	9	1	4	0.81554
1	1	1	8	0	8	96	96	6	2	1	2	1	1	1						1							4	1	4	1.08567
1	1	1	3	6	3	36	42	5	2	1	2																0	2	2	0.624366
1			1	0	1	12	12	3	2	1	2																0	2	4	1.10276
5			1	0	1	12	12	3	1	1	1	2	2	2	2									2		2	12	1	4	0.971917
1			30	0	30	360	360	7	2	2	2		1	2													3	1	3	1.18422
1	1	1	10	0	10	120	120	6	2	1	2	1															1	1	4	1.08567
1			2	0	2	24	24	4	2	2	2																0	2	4	1.20568
1			18	0	18	216	216	7	1	1	2	2		2	2							2				2	10	1	1	0.857053
1			0	2	0	0	2	2	1	98	2	2	2	2	2											2	10	1	1	0.857053
1			18	0	18	216	216	7	1	1	2		1														1	1	1	0.857053
1			35	0	35	420	420	7	1	1	2																0	2	1	0.857053
5			14	0	14	168	168	7	2	2	2	2			2												4	1	4	0.971917
1	2	1	21	0	21	252	252	7	2	1	2	1	1	1	1												4	1	4	1.10276
1	1	1	13	0	13	156	156	7	3	1	1	1		1								2		1			5	1	1	0.595275
1			4	0	4	48	48	5	2	2	2				2												2	1	1	0.857053
3			10	0	10	120	120	6	1	1	2																0	2	4	1.20568
4			4	0	4	48	48	5	1	2	2																0	2	1	0.857053
1			6	0	6	72	72	5	1	2	2		2														2	1	4	1.20568
1	3	2	5	0	5	60	60	5	1	2	2		1														1	1	1	0.857053
1	1	1	30	0	30	360	360	7	2	1	2		1											2		2	5	1	4	1.25881
1	3	2	0	11	0	0	11	3	2	2	2		2	2	2												6	1	2	0.782136
1	1	1	2	0	2	24	24	4	2	1	2		2														2	1	4	1.10137
1	1	1	4	0	4	48	48	5	2	1	2		1														1	1	4	1.05702
1	3	2	0	10	0	0	10	3	2	1	1															1	1	1	3	1.18422
1	1	1	9	0	9	108	108	6	2	1	2		1	1	1												3	1	3	1.18422
1	1	1	5	0	5	60	60	5	2	1	2	1	1														2	1	4	0.982035
1	1	1	15	0	15	180	180	7	2	2	2			1	1												2	1	4	1.08567
3			19	0	19	228	228	7	2	1	2	1	1		1	1	1	1									6	1	4	1.05702
1	1	1	1	0	1	12	12	3	2	1	2	1		1													2	1	1	0.857053
1	3	2	0	2	0	0	2	2	2	2	2		1	1													2	1	4	1.14464
1	1	1	21	0	21	252	252	7	2	1	2				1												1	1	2	0.782136
1	1	1	2	0	2	24	24	4	2	1	2			1	1												2	1	4	1.05702
1			15	0	15	180	180	7	2	1	2		1														1	1	1	0.857053
1	1	1	5	0	5	60	60	5	1	1	2	1	1		1												3	1	4	1.43139
1	1	1	0	2	0	0	2	2	2	1	2																0	2	4	1.14464
1	1	1	0	10	0	0	10	3	2	1	2		1														1	1	4	0.971917
1	1	1	14	0	14	168	168	7	2	1	2	1															1	1	4	0.753896
1			2	0	2	24	24	4	1	1	2																0	2	4	1.10276
1	1	1	0	6	0	0	6	2	2	1	2		1	1													2	1	4	1.00897
1	4	2	1	3	1	12	15	4	2	2	2																0	2	4	1.08567
1	1	1	10	0	10	120	120	6	2	1	2		1	1													2	1	2	0.946482
1	1	1	0	6	0	0	6	2	2	1	2		1														1	1	1	0.645125
1	1	1	4	0	4	48	48	5	1	1	2	1															1	1	4	0.852951
1	3	2	0	5	0	0	5	2	2	1	2	1	1	1	1								1		1	1	7	1	4	0.866277
1	1	1	12	0	12	144	144	7	1	1	2	1	1	1								1		1			5	1	3	1.39239
1	1	1	10	0	10	120	120	6	2	1	2		2		2							2					6	1	4	1.10276
1	1	1	10	0	10	120	120	6	2	1	2		1		1									1			3	1	4	1.08567
1	1	1	1	0	1	12	12	3	1	1	2	2	2	2													6	1	4	1.08567
1	1	1	3	0	3	36	36	4	2	1	2	1	1		1										1		4	1	4	1.10137
1	1	1	3	0	3	36	36	4	2	1	2		1														1	1	4	1.25881
1	1	1	17	0	17	204	204	7	2	1	2																0	2	4	0.971917
1			1	0	1	12	12	3	98	2	2		1		1												2	1	4	1.20568
1	1	1	13	0	13	156	156	7	2	1	2	1															1	1	4	1.08567
1	4	2	2	0	2	24	24	4	2	1	2		2		2												4	1	4	0.971917
1	3	2	2	3	2	24	27	4	2	2	2	1	1														2	1	4	0.852951
1	1	1	7	0	7	84	84	6	2	1	1	1	1		1												3	1	4	1.08567
1			20	0	20	240	240	7	2	2	1			1													1	1	1	0.857053
1	1	1	26	0	26	312	312	7	2	2	1			1	1												2	1	4	0.720151
1	3	2	1	4	1	12	16	4	2	1	2																0	2	3	1.18422
1			8	0	8	96	96	6	2	1	1																0	2	4	1.20568
1	3	2	10	0	10	120	120	6	3	2	2	2	2		2												6	1	4	1.05677
1	3	2	0	8	0	0	8	3	2	2	2																0	2	4	1.20568
1	1	1	11	0	11	132	132	7	1	1	2																0	2	2	0.826564
1			13	0	13	156	156	7	3	2	2		1														1	1	4	1.20568
6	3	2	1	0	1	12	12	3	3	2	2																0	2	4	1.00897
1			25	0	25	300	300	7	2	2	1																0	2	1	0.857053
3	3	2	0	3	0	0	3	2	3	2	1																0	2	1	0.857053
1	1	1	21	8	21	252	260	7	2	1	2		1														1	1	4	0.753896
1			24	0	24	288	288	7	2	2	2																0	2	2	0.782136
1	1	1	10	0	10	120	120	6	2	1	2																0	2	2	0.826564
1			40	0	40	480	480	7	3	2	1		1											1	1		3	1	1	0.857053
1	2	1	9	0	9	108	108	6	2	2	2			1													1	1	1	0.857053
1	3	2	0	6	0	0	6	2	4	2	2		1														1	1	4	0.848986
1	3	2	22	0	22	264	264	7	4	2	2		1														1	1	1	0.857053
1	4	2	0	2	0	0	2	2	3	1	2																0	2	1	0.857053
1	3	2	0	4	0	0	4	2	3	1	1																0	2	3	0.726687
1	3	2	0	3	0	0	3	2	3	1	2																0	2	3	1.18422
1			15	0	15	180	180	7	2	2	2		2		2												4	1	4	1.20568
1	4	2	4	8	4	48	56	5	3	2	2																0	2	1	0.857053
1			29	0	29	348	348	7	2	2	2																0	2	4	1.05702
1			4	0	4	48	48	5	2	1	2																0	2	1	0.857053
1	1	1	16	0	16	192	192	7	2	1	2																0	2	1	0.857053
1	1	1	9	6	9	108	114	6	1	1	2	2										2		2			6	1	4	1.16046
1	1	1	20	0	20	240	240	7	3	2	2		1											2			3	1	4	1.00897
3	1	1	34	0	34	408	408	7	3	2	2		2														2	1	4	0.868782
3	1	1	14	0	14	168	168	7	2	1	2																0	2	2	0.918191
1	1	1	20	0	20	240	240	7	2	1	2																0	2	4	1.08567
1	1	1	8	0	8	96	96	6	2	1	2		1													2	3	1	4	1.43139
3	1	1	0	1	0	0	1	1	3	2	2	2	2														4	1	4	1.10276
1	1	1	16	0	16	192	192	7	2	1	2		2	2													4	1	4	0.982035
1			0	2	0	0	2	2	2	2	2		2							2				2		2	8	1	4	1.08567
1	1	1	13	0	13	156	156	7	2	1	2		2											2			4	1	4	1.10276
1	1	1	30	0	30	360	360	7	2	98	2				1												1	1	4	1.20568
1			12	0	12	144	144	7	1	1	2		2														2	1	4	1.05677
1			10	0	10	120	120	6	3	2	2		2	2													4	1	1	0.857053
1	1	1	17	0	17	204	204	7	2	1	2		2														2	1	2	1.0124
1			18	0	18	216	216	7	4	2	2																0	2	4	1.20568
1	1	1	16	0	16	192	192	7	2	98	2	2	1	2						2				1		2	10	1	4	1.16046
2	1	1	12	0	12	144	144	7	2	1	2																0	2	4	1.43139
1	3	2	2	0	2	24	24	4	1	1	1	1	1				1										3	1	4	0.971917
1	1	1	11	0	11	132	132	7	1	1	2		1														1	1	4	1.43139
4	1	1	12	0	12	144	144	7	2	2	2																0	2	4	0.866277
1	1	1	3	6	3	36	42	5	1	1	2						2							2			4	1	4	1.25881
1	5	2	2	6	2	24	30	4	2	1	2																0	2	4	1.14464
1	3	2	6	0	6	72	72	5	1	1	2																0	2	3	0.62393
1	1	1	10	0	10	120	120	6	2	98	2																0	2	4	1.43139
1	1	1	14	0	14	168	168	7	2	1	2																0	2	4	1.10276
1	1	1	17	0	17	204	204	7	2	2	2		2														2	1	4	1.20568
1	1	1	11	0	11	132	132	7	2	2	1																0	2	4	1.20568
1	4	2	0	11	0	0	11	3	2	2	2	2	2		2												6	1	4	1.10137
1			12	0	12	144	144	7	1	1	2	2												2		2	6	1	4	1.08567
1	1	1	11	0	11	132	132	7	3	1	2																0	2	4	0.868782
1			1	7	1	12	19	4	1	1	1													2			2	1	4	0.971917
1	1	1	3	4	3	36	40	5	3	2	2				1												1	1	4	1.05702
1			40	0	40	480	480	7	1	2	2	1	1	1												2	5	1	2	0.782136
1			2	0	2	24	24	4	2	2	1				1									2			3	1	4	1.20568
1	2	1	30	0	30	360	360	7	3	1	2		1	1	2												4	1	2	0.946482
3			2	0	2	24	24	4	2	2	2																0	2	4	1.05702
1			28	0	28	336	336	7	2	1	2		1		1									1	1		4	1	4	1.20568
1			20	0	20	240	240	7	2	2	2				1												1	1	4	1.20568
1	3	2	0	2	0	0	2	2	3	2	2	1	1	1													3	1	2	0.946482
1	2	1	14	0	14	168	168	7	2	1	2		2	2													4	1	2	0.946482
1	2	1	2	0	2	24	24	4	2	1	2																0	2	4	1.20568
1	3	2	0	6	0	0	6	2	1	1	2	2	2	2										2			8	1	4	0.784599
1	1	1	16	0	16	192	192	7	2	2	2		2														2	1	2	0.636613
4	2	1	3	0	3	36	36	4	2	1	2																0	2	4	0.784599
1	1	1	26	0	26	312	312	7	2	1	2		2	2													4	1	4	1.08567
1	1	1	1	0	1	12	12	3	2	2	2	2	2														4	1	2	0.946482
1	3	2	0	1	0	0	1	1	2	1	2	2	2														4	1	4	1.05677
1			0	1	0	0	1	1	3	1	2																0	2	4	0.599995
1	3	2	37	0	37	444	444	7	2	1	1	1	1														2	1	3	1.18422
1	3	2	0	2	0	0	2	2	1	1	2																0	2	2	0.946482
1			6	0	6	72	72	5	2	1	1				1									1		1	3	1	4	0.971917
1			6	0	6	72	72	5	2	1	2																0	2	4	1.20568
1	1	1	13	0	13	156	156	7	2	1	2																0	2	2	0.788733
1			2	6	2	24	30	4	2	1	2		1														1	1	4	0.971917
5	1	1	13	0	13	156	156	7	1	1	2		1	1	1												3	1	2	0.946482
3	3	2	0	3	0	0	3	2	2	1	2		1	2	2											2	7	1	3	1.18422
1	3	2	4	6	4	48	54	5	3	2	2	2	2											2			6	1	4	0.81554
1	1	1	11	0	11	132	132	7	2	1	1		1													1	2	1	3	1.39239
1	3	2	0	1	0	0	1	1	2	2	2																0	2	3	1.18422
5			7	0	7	84	84	6	2	2	2																0	2	1	0.857053
1	1	1	10	0	10	120	120	6	2	1	2		2		2								2				6	1	4	0.848986
1	1	1	13	0	13	156	156	7	2	2	2	1	1														2	1	4	1.08567
1	1	1	15	0	15	180	180	7	1	1	2					1										2	3	1	2	0.782136
1			3	0	3	36	36	4	2	1	1	1	1														2	1	4	1.05702
1			8	0	8	96	96	6	2	1	1																0	2	2	0.782136
1			10	0	10	120	120	6	2	1	2		2														2	1	4	1.14464
1	2	1	4	6	4	48	54	5	2	2	1																0	2	4	0.982035
1			10	0	10	120	120	6	2	1	2		2	2		2											6	1	2	0.913699
1	1	1	6	9	6	72	81	6	2	2	2																0	2	3	0.726687
1			6	0	6	72	72	5	1	1	2																0	2	2	0.782136
1	1	1	17	0	17	204	204	7	2	2	2		1		1							1		1		1	5	1	4	0.866277
1			10	0	10	120	120	6	2	2	2																0	2	4	1.05702
1	1	1	17	0	17	204	204	7	2	1	2		2													2	4	1	4	0.81554
1	2	1	4	0	4	48	48	5	1	1	1	1	2	1	2				2				2	1			11	1	4	1.20568
3	1	1	26	0	26	312	312	7	1	1	2		1														1	1	2	0.624366
1			7	0	7	84	84	6	1	2	2	1	1														2	1	4	1.10276
1	1	1	33	0	33	396	396	7	1	1	2		2											2			4	1	2	0.946482
1	1	1	2	0	2	24	24	4	1	1	2	1	1	1	1							2		2		2	10	1	4	0.866277
1	1	1	16	0	16	192	192	7	1	1	2			1													1	1	4	1.00897
1	2	1	5	0	5	60	60	5	2	1	2																0	2	4	0.784599
1	2	1	7	0	7	84	84	6	1	1	2		2	2													4	1	2	0.946482
1			7	0	7	84	84	6	1	1	2															2	2	1	4	1.20568
1	1	1	0	7	0	0	7	3	3	2	2															2	2	1	1	0.857053
1			0	9	0	0	9	3	1	1	2																0	2	4	0.971917
3	3	2	0	3	0	0	3	2	1	2	1	2		2	2												6	1	4	0.982035
5			10	0	10	120	120	6	2	1	2																0	2	4	1.05702
1	2	1	17	0	17	204	204	7	2	1	1		2										2	2			6	1	4	0.836122
3	1	1	12	0	12	144	144	7	1	1	2			1													1	1	4	0.971917
1	1	1	15	0	15	180	180	7	1	1	2																0	2	4	1.00897
1	1	1	30	0	30	360	360	7	1	2	2																0	2	4	0.848986
6	1	1	15	0	15	180	180	7	1	2	2		1														1	1	4	1.16046
1	1	1	11	0	11	132	132	7	1	1	2						1							2		2	5	1	4	1.05677
2			5	0	5	60	60	5	1	1	2		1														1	1	2	0.782136
1			7	0	7	84	84	6	1	2	2	1		1										1		1	4	1	4	1.05702
1	2	1	18	0	18	216	216	7	1	1	2																0	2	4	0.971917
1	1	1	4	0	4	48	48	5	2	1	2													2		2	4	1	4	0.81554
2			7	0	7	84	84	6	1	1	2	2	2														4	1	4	1.10276
1	2	1	14	0	14	168	168	7	1	1	1																0	2	4	0.716464
1	1	1	9	0	9	108	108	6	2	2	2																0	2	4	1.20568
1	1	1	13	0	13	156	156	7	2	2	2																0	2	3	1.39239
1			11	0	11	132	132	7	3	2	2	1										1					2	1	4	1.08567
1	3	2	0	7	0	0	7	3	2	2	2																0	2	3	1.39239
1	1	1	7	0	7	84	84	6	1	1	1		2														2	1	4	1.43139
3	1	1	7	0	7	84	84	6	1	1	2																0	2	4	0.982035
1	1	1	37	0	37	444	444	7	1	1	2	2	2	2													6	1	4	0.982035
1	1	1	3	0	3	36	36	4	2	2	2																0	2	3	1.18422
1	2	1	6	0	6	72	72	5	4	2	1		1	1	1												3	1	4	0.599995
1	2	1	3	0	3	36	36	4	1	2	2		2														2	1	4	1.05702
1			0	3	0	0	3	2	1	1	2	2	2														4	1	4	1.14464
6	1	1	5	0	5	60	60	5	1	1	2																0	2	4	0.868782
1			25	0	25	300	300	7	1	1	2																0	2	4	1.2185
1			8	0	8	96	96	6	1	1	2				2												2	1	4	0.971917
1	2	1	5	0	5	60	60	5	2	2	2				1												1	1	4	1.20568
2	2	1	4	0	4	48	48	5	1	2	2																0	2	4	0.971917
1	1	1	2	0	2	24	24	4	2	1	2																0	2	4	0.971917
2	1	1	14	0	14	168	168	7	1	2	2	1	1		1												3	1	4	0.866277
1	3	2	2	0	2	24	24	4	2	1	2				2												2	1	4	0.971917
1	1	1	20	0	20	240	240	7	2	1	2																0	2	2	0.788733
1			15	0	15	180	180	7	2	1	2		2		2												4	1	4	1.20568
1			10	0	10	120	120	6	2	1	2																0	2	4	1.20568
1	1	1	2	6	2	24	30	4	1	1	2																0	2	4	0.81554
1			0	4	0	0	4	2	1	1	2																0	2	4	1.25881
1	3	2	0	2	0	0	2	2	2	2	2																0	2	4	0.971917
4	1	1	10	0	10	120	120	6	2	2	2	1															1	1	4	1.08567
1	3	2	3	0	3	36	36	4	1	1	2	2	2														4	1	4	0.81554
1			38	0	38	456	456	7	2	2	2																0	2	4	1.20568
3	1	1	6	0	6	72	72	5	1	1	2		1		1												2	1	3	1.39239
1	1	1	4	0	4	48	48	5	2	2	1																0	2	4	1.08567
1	2	1	3	4	3	36	40	5	1	1	2																0	2	2	0.782136
1	1	1	4	5	4	48	53	5	1	1	2																0	2	4	0.753896
1	3	2	0	4	0	0	4	2	2	2	2																0	2	4	0.971917
1	3	2	0	4	0	0	4	2	2	2	2				2												2	1	4	0.971917
4			6	0	6	72	72	5	2	2	2																0	2	4	1.20568
1	3	2	0	5	0	0	5	2	2	2	2																0	2	3	1.39239
1	1	1	14	0	14	168	168	7	1	1	2			2													2	1	4	1.43139
1	2	1	10	0	10	120	120	6	1	1	2																0	2	4	0.836122
1			14	0	14	168	168	7	2	1	2		1		1												2	1	4	1.05702
3	1	1	39	0	39	468	468	7	1	1	2	2	2														4	1	4	1.08567
3	1	1	6	0	6	72	72	5	3	2	2		1														1	1	4	0.716464
1			7	2	7	84	86	6	2	1	2				2												2	1	4	1.05702
4	2	1	4	0	4	48	48	5	3	2	2			2													2	1	4	0.982035
1			8	0	8	96	96	6	2	2	2																0	2	4	1.08567
5	3	2	0	5	0	0	5	2	2	2	1		1														1	1	4	0.971917
1			2	0	2	24	24	4	1	1	2		2														2	1	4	1.08567
1	3	2	0	3	0	0	3	2	2	2	2				2												2	1	4	0.971917
5	2	1	7	0	7	84	84	6	4	1	1													1			1	1	4	0.922791
1	3	2	0	3	0	0	3	2	2	2	2																0	2	4	0.982035
1	1	1	30	0	30	360	360	7	2	2	2		1	1													2	1	4	1.10137
1			2	0	2	24	24	4	1	1	2		1		1											2	4	1	4	0.971917
1			20	0	20	240	240	7	2	2	2																0	2	4	1.08567
1			2	0	2	24	24	4	3	2	2																0	2	4	1.20568
1			4	0	4	48	48	5	1	1	2	2	2	2													6	1	2	0.782136
1	1	1	6	0	6	72	72	5	2	2	2																0	2	4	1.00897
1	1	1	10	0	10	120	120	6	3	2	2		2	2													4	1	4	1.13255
1			17	0	17	204	204	7	1	2	2	2															2	1	4	1.05702
1	1	1	6	0	6	72	72	5	2	1	2	1	1	1													3	1	4	0.982035
6	1	1	3	0	3	36	36	4	2	2	2	1														1	2	1	3	1.39239
1			13	0	13	156	156	7	2	1	2																0	2	4	1.05702
1			10	0	10	120	120	6	2	2	2																0	2	4	1.20568
1	1	1	11	0	11	132	132	7	3	2	2	1	1		1												3	1	4	0.971917
3	3	2	6	0	6	72	72	5	2	2	1		2														2	1	4	1.00897
1	1	1	22	0	22	264	264	7	1	2	2	2	2														4	1	4	1.16046
3			20	0	20	240	240	7	2	2	2																0	2	4	1.08567
1			40	0	40	480	480	7	1	2	2		1							1							2	1	4	1.05702
1	1	1	13	0	13	156	156	7	2	1	2		2														2	1	4	0.753896
1			3	0	3	36	36	4	1	1	2	2	2														4	1	4	1.08567
1	1	1	0	11	0	0	11	3	1	1	2																0	2	4	1.00897
1	1	1	8	0	8	96	96	6	2	2	2	2			2												4	1	4	0.866277
2			4	0	4	48	48	5	3	2	2	2	2														4	1	2	0.782136
1			12	0	12	144	144	7	1	1	2																0	2	4	1.14464
3			9	0	9	108	108	6	2	2	2				2												2	1	4	1.20568
1	1	1	12	0	12	144	144	7	2	2	2	1	1														2	1	4	0.868782
3			32	0	32	384	384	7	2	2	2													2	2		4	1	4	1.20568
1	5	2	0	2	0	0	2	2	2	2	2		1							1	2	1		2		2	9	1	4	0.866277
3	1	1	7	2	7	84	86	6	1	2	2	2			2											2	6	1	4	0.866277
1	1	1	3	0	3	36	36	4	3	2	2																0	2	3	1.39239
5	1	1	6	0	6	72	72	5	2	1	2																0	2	4	1.10137
1			9	0	9	108	108	6	3	2	2		1	2													3	1	4	1.05702
4	5	2	0	9	0	0	9	3	2	2	1	2		1				1									4	1	4	0.81554
3	4	2	0	10	0	0	10	3	2	2	1		1	1													2	1	4	0.982035
6	1	1	7	0	7	84	84	6	2	1	2				1												1	1	4	1.05702
1	1	1	21	0	21	252	252	7	2	1	2		2														2	1	4	0.784599
1	1	1	12	0	12	144	144	7	1	1	2																0	2	4	0.848986
1	1	1	6	0	6	72	72	5	2	1	2									2							2	1	4	0.852951
3			6	0	6	72	72	5	2	1	2		2									2		2		2	8	1	3	0.726687
1	1	1	3	0	3	36	36	4	2	1	2	1	1	1	1												4	1	4	0.868782
3	1	1	16	0	16	192	192	7	1	1	2																0	2	4	0.720151
1	1	1	4	0	4	48	48	5	1	1	2																0	2	4	0.848986
1			9	0	9	108	108	6	2	1	2																0	2	4	0.836122
1	1	1	3	6	3	36	42	5	2	1	2	1	1	1	1											1	5	1	4	0.971917
1	1	1	5	0	5	60	60	5	2	1	2	2	2														4	1	4	0.971917
2	1	1	6	0	6	72	72	5	2	2	2				1												1	1	4	1.20568
3	1	1	16	0	16	192	192	7	2	1	2																0	2	4	1.20568
1	1	1	12	0	12	144	144	7	3	2	1		1														1	1	2	0.782136
1			4	0	4	48	48	5	2	2	2	1	1														2	1	4	1.25881
5	1	1	3	0	3	36	36	4	2	1	2	1															1	1	4	1.08567
3			1	0	1	12	12	3	2	2	2																0	2	4	1.20568
3	3	2	0	3	0	0	3	2	1	2	2																0	2	4	0.81554
1			3	0	3	36	36	4	2	2	2	2	2											2		2	8	1	4	1.08567
1	1	1	1	5	1	12	17	4	3	1	2	1	1	1						2		1	2	2		2	12	1	2	0.782136
4	1	1	21	0	21	252	252	7	1	2	2																0	2	4	1.20568
1	1	1	26	0	26	312	312	7	2	2	2																0	2	4	1.2185
3	1	1	2	6	2	24	30	4	2	1	2												2			2	4	1	4	1.13255
3	1	1	11	6	11	132	138	7	1	1	2													2			2	1	4	0.868782
1	1	1	4	6	4	48	54	5	2	2	1	1	1	1								1	1	1		2	8	1	4	0.852951
3	1	1	13	0	13	156	156	7	2	1	2	1	1														2	1	4	1.20568
1	1	1	8	0	8	96	96	6	1	1	2		2														2	1	4	0.720151
3	1	1	8	0	8	96	96	6	1	1	2	2	2														4	1	4	1.16046
3	1	1	4	0	4	48	48	5	2	1	2	2	1	2	2				2			2		2		2	15	1	4	1.13255
1	1	1	14	0	14	168	168	7	2	2	2		1		1							2	2	2		2	10	1	4	1.43139
1			19	0	19	228	228	7	2	2	2	1	1							1							3	1	4	1.10276
5			2	0	2	24	24	4	3	2	2	2	2	2	2												8	1	4	0.971917
1	1	1	3	0	3	36	36	4	4	2	2	2	2				2									2	8	1	4	1.00897
3			3	0	3	36	36	4	2	2	2		2		2												4	1	4	1.25881
1	1	1	6	0	6	72	72	5	2	1	2																0	2	4	0.866277
1	1	1	3	0	3	36	36	4	1	1	2			2	2												4	1	4	0.971917
1	1	1	6	0	6	72	72	5	2	2	2		2	2								2				2	8	1	4	0.971917
1	1	1	2	0	2	24	24	4	1	1	2																0	2	4	1.43139
5			8	0	8	96	96	6	2	1	2												2				2	1	4	1.05702
5			6	0	6	72	72	5	2	2	2	2	2											2			6	1	4	1.08567
1	2	1	25	0	25	300	300	7	2	1	2				2												2	1	4	0.836122
1	3	2	0	5	0	0	5	2	2	2	2		2	2												2	6	1	3	1.39239
1	3	2	0	1	0	0	1	1	2	2	2		2													2	4	1	3	1.39239
1			20	0	20	240	240	7	2	2	2		2		2												4	1	4	1.20568
1	1	1	1	0	1	12	12	3	2	1	1	2	2													1	5	1	4	1.14464
1	1	1	12	0	12	144	144	7	2	2	2	1	1				1					1	1	1		1	7	1	4	1.00897
1	1	1	6	0	6	72	72	5	2	1	2	2															2	1	4	0.784599
1	1	1	5	0	5	60	60	5	4	2	2	1	1														2	1	3	1.18422
1			5	0	5	60	60	5	1	1	2				1				1					1		1	4	1	3	1.39239
1			16	0	16	192	192	7	2	2	2																0	2	4	1.20568
1	1	1	5	0	5	60	60	5	3	2	2			2	2												4	1	4	1.05702
1			7	0	7	84	84	6	1	1	2	1	1	1	1					1		1		1	1	1	9	1	4	1.20568
1	1	1	25	0	25	300	300	7	2	2	2		2		2												4	1	4	0.982035
1	2	1	6	0	6	72	72	5	1	1	1	1	1	1										1		1	5	1	4	0.836122
1			4	0	4	48	48	5	3	2	2		2													2	4	1	4	0.866277
1	1	1	20	0	20	240	240	7	3	1	2		2														2	1	4	1.00897
1			3	0	3	36	36	4	2	2	2		2											2			4	1	4	1.20568
1	2	1	2	0	2	24	24	4	2	1	2																0	2	4	0.982035
1	3	2	2	0	2	24	24	4	2	2	2		2		2												4	1	4	0.971917
1	1	1	10	0	10	120	120	6	2	1	2		2														2	1	4	1.08567
1	1	1	1	0	1	12	12	3	3	2	2																0	2	3	1.18422
2	1	1	2	0	2	24	24	4	3	2	2				2												2	1	4	1.20568
1	1	1	0	9	0	0	9	3	3	2	2	2		2													4	1	4	1.13255
1	3	2	3	0	3	36	36	4	1	1	2																0	2	4	1.14464
1			5	0	5	60	60	5	2	2	2																0	2	4	1.08567
1	1	1	37	0	37	444	444	7	2	1	2													2		2	4	1	4	1.05702
5	1	1	15	0	15	180	180	7	3	1	2	2			1							1	2				6	1	4	0.866277
1	1	1	11	0	11	132	132	7	1	1	2	2	2	2												2	8	1	4	0.753896
1			6	0	6	72	72	5	2	1	2																0	2	2	1.13374
1			3	0	3	36	36	4	2	2	2			1												1	2	1	4	1.14464
2	1	1	1	3	1	12	15	4	2	2	2																0	2	4	1.05702
1			2	0	2	24	24	4	2	2	2																0	2	2	1.13374
1	1	1	5	0	5	60	60	5	1	1	2												1		1		2	1	4	1.08567
1	1	1	35	0	35	420	420	7	2	2	2		2	2			2		2	2			2		2		14	1	4	1.00897
1			9	0	9	108	108	6	2	2	2	1	1														2	1	4	1.14464
1			4	0	4	48	48	5	2	1	2																0	2	4	1.10276
1	1	1	16	0	16	192	192	7	2	1	1		1		1												2	1	4	0.982035
1	1	1	17	0	17	204	204	7	2	1	2		2		2							2		1			7	1	2	0.782136
1	1	1	25	0	25	300	300	7	1	2	2			1										2			3	1	4	0.753896
1	1	1	8	0	8	96	96	6	1	1	2	1															1	1	3	1.18422
1	1	1	12	0	12	144	144	7	2	1	2																0	2	4	0.852951
1	1	1	19	0	19	228	228	7	2	1	2		1	2					2							2	7	1	4	0.716464
1	1	1	36	0	36	432	432	7	2	1	2																0	2	4	1.05702
1	1	1	0	2	0	0	2	2	1	1	2	2	1	1	1											1	6	1	4	1.20568
1	1	1	11	0	11	132	132	7	2	2	2																0	2	2	1.0124
1	1	1	10	0	10	120	120	6	2	1	2																0	2	4	1.16046
1	1	1	25	0	25	300	300	7	2	1	2		1		1												2	1	4	1.08567
1			17	0	17	204	204	7	2	2	2	1		1													2	1	4	1.10276
1	1	1	6	6	6	72	78	6	2	1	1			1	1												2	1	4	1.05702
1	1	1	30	0	30	360	360	7	2	1	2	2	2		1							2		2		2	11	1	4	0.866277
1	1	1	0	6	0	0	6	2	1	1	2		2														2	1	4	1.16046
1	1	1	22	0	22	264	264	7	3	2	2		2		1		1					1		2		2	9	1	4	1.00897
1	1	1	27	0	27	324	324	7	1	1	2		1														1	1	4	1.05677
1	1	1	4	0	4	48	48	5	2	1	2		1														1	1	4	0.753896
1	1	1	14	0	14	168	168	7	1	1	2		1	2								2		2			7	1	4	0.852951
1	1	1	4	0	4	48	48	5	2	1	2																0	2	2	0.782136
1	1	1	42	0	42	504	504	7	2	1	2																0	2	2	0.918191
1	3	2	0	1	0	0	1	1	1	1	2																0	2	2	0.624366
1	1	1	37	0	37	444	444	7	2	2	2				1												1	1	4	1.00897
3			6	0	6	72	72	5	2	2	2																0	2	4	1.20568
1			0	6	0	0	6	2	2	2	2														2		2	1	4	1.20568
1	1	1	0	10	0	0	10	3	2	1	2			2													2	1	3	1.18422
1	1	1	20	0	20	240	240	7	1	2	2																0	2	4	1.25881
1	1	1	2	6	2	24	30	4	2	1	2		2							1							3	1	4	1.16046
1			20	0	20	240	240	7	1	2	2																0	2	4	1.20568
1			16	0	16	192	192	7	2	2	2																0	2	4	1.20568
1			3	0	3	36	36	4	2	2	2	1															1	1	4	1.05702
1	2	1	12	0	12	144	144	7	2	2	2			2									2			2	6	1	4	0.866277
1	1	1	2	0	2	24	24	4	2	1	2																0	2	2	1.0124
1	1	1	12	0	12	144	144	7	1	2	2	1	1	1													3	1	4	0.868782
1	1	1	3	0	3	36	36	4	1	1	2	2												1			3	1	4	0.852951
1			23	0	23	276	276	7	1	1	1	1	1	1	1			1		1		1		1	1	1	10	1	4	1.05702
3	1	1	18	0	18	216	216	7	1	1	2										2		2	2		2	8	1	4	1.08567
1	1	1	22	0	22	264	264	7	1	1	2		2	2	2		2							2		2	12	1	4	1.00897
1	1	1	2	0	2	24	24	4	1	2	2																0	2	4	1.20568
5	8	2	0	3	0	0	3	2	2	2	2																0	2	4	1.20568
1	1	1	5	0	5	60	60	5	2	1	2	1	1	1						1			2	2			8	1	4	0.81554
1			2	0	2	24	24	4	98	2	2																0	2	4	1.20568
3	1	1	6	0	6	72	72	5	1	2	2	2										2					4	1	4	0.753896
4	1	1	2	0	2	24	24	4	2	2	2			2													2	1	2	0.782136
3	1	1	4	0	4	48	48	5	2	2	2	2	2	2													6	1	4	0.852951
2	1	1	2	0	2	24	24	4	98	2	2	1															1	1	4	1.08567
3			19	0	19	228	228	7	1	2	2																0	2	2	1.13374
1			15	0	15	180	180	7	2	2	1	1		1	1					1		1		1		1	7	1	4	1.05702
3	1	1	26	0	26	312	312	7	2	1	1	1	1	1						1				1		2	7	1	2	0.636613
1	1	1	1	8	1	12	20	4	1	2	2																0	2	4	1.43139
5	5	2	6	0	6	72	72	5	2	2	2	1	1											2			4	1	4	1.00897
1	1	1	0	7	0	0	7	3	4	2	2																0	2	4	1.43139
1	1	1	4	0	4	48	48	5	2	2	2	1	1	1													3	1	4	1.43139
1	1	1	12	0	12	144	144	7	2	1	2		1		1												2	1	4	0.753896
1	1	1	3	0	3	36	36	4	1	1	2			1	1												2	1	4	0.982035
5	1	1	20	0	20	240	240	7	2	2	2	1	1	1										2		2	7	1	4	1.05677
2			14	0	14	168	168	7	2	1	2																0	2	4	0.971917
3	1	1	5	0	5	60	60	5	3	2	2																0	2	4	0.848986
1	3	2	11	0	11	132	132	7	2	2	2																0	2	4	1.13255
1	1	1	0	6	0	0	6	2	2	1	2																0	2	4	0.922791
1			2	0	2	24	24	4	2	2	2	2	2	2									2	2		2	12	1	4	1.08567
3			3	0	3	36	36	4	3	2	2	2	1							2		2	2	2		2	13	1	4	1.08567
5	3	2	0	6	0	0	6	2	2	1	2																0	2	4	0.848986
3	1	1	4	0	4	48	48	5	1	1	2																0	2	4	1.00897
1			9	0	9	108	108	6	1	2	2													2			2	1	4	1.20568
2	1	1	2	0	2	24	24	4	3	1	2													2		2	4	1	4	0.848986
1	1	1	1	2	1	12	14	4	2	2	2		2				2					1	2				7	1	4	0.971917
1	1	1	4	0	4	48	48	5	3	2	1		2											2		2	6	1	4	1.16046
1	1	1	5	0	5	60	60	5	3	2	2	2	2			2				2		2					10	1	4	0.848986
1	1	1	8	0	8	96	96	6	2	1	2		2	2								2		2			8	1	2	0.624366
1	1	1	19	0	19	228	228	7	1	1	2																0	2	4	1.05677
1	1	1	0	6	0	0	6	2	2	2	2																0	2	4	0.971917
1	1	1	0	6	0	0	6	2	2	2	2																0	2	4	0.848986
1			29	0	29	348	348	7	3	2	2				1											2	3	1	4	0.971917
1			2	0	2	24	24	4	1	1	2	2	2														4	1	4	0.848986
3			17	0	17	204	204	7	2	1	2	1												1			2	1	4	1.08567
1	1	1	7	0	7	84	84	6	2	1	2																0	2	4	1.05702
5			12	0	12	144	144	7	1	1	2		1											2		2	5	1	4	1.08567
1	1	1	1	0	1	12	12	3	2	1	2																0	2	2	0.624366
1			10	0	10	120	120	6	2	2	2													2			2	1	2	0.782136
1			9	0	9	108	108	6	2	2	2																0	2	4	0.971917
1	1	1	5	0	5	60	60	5	4	2	2	2	2	2	2							2		2		2	14	1	4	1.05702
2	1	1	24	0	24	288	288	7	4	2	2		1								1			2			4	1	2	0.788733
1	1	1	3	6	3	36	42	5	1	2	1			1							1						2	1	4	1.05677
1	1	1	5	0	5	60	60	5	2	1	2																0	2	3	0.726687
1			21	0	21	252	252	7	2	1	2																0	2	4	1.08567
5	1	1	30	0	30	360	360	7	1	1	2									1			2			2	5	1	2	0.624366
5	1	1	26	0	26	312	312	7	3	1	2																0	2	4	0.720151
1	1	1	21	0	21	252	252	7	1	1	2		2	2							2			2		2	10	1	3	0.726687
3	1	1	20	0	20	240	240	7	2	2	2		1	1	1							2		2		2	9	1	4	0.971917
1	1	1	2	0	2	24	24	4	1	1	2	1															1	1	4	1.08567
5	1	1	3	0	3	36	36	4	3	2	2			2	2												4	1	4	0.971917
5	1	1	8	0	8	96	96	6	3	1	2	2	2									2		2		2	10	1	4	1.08567
1	1	1	2	0	2	24	24	4	1	1	2	2		2													4	1	4	1.16046
1	1	1	5	0	5	60	60	5	1	1	2																0	2	4	0.971917
3	2	1	2	0	2	24	24	4	1	1	2																0	2	4	0.848986
1	1	1	6	0	6	72	72	5	2	1	2																0	2	4	0.866277
5	1	1	9	0	9	108	108	6	2	2	2				1												1	1	4	1.13255
1			2	0	2	24	24	4	2	2	2																0	2	4	1.08567
1			2	0	2	24	24	4	2	2	2																0	2	2	0.782136
1	1	1	25	0	25	300	300	7	2	2	2																0	2	4	0.716464
1	2	1	2	0	2	24	24	4	2	1	2																0	2	4	0.852951
1			4	0	4	48	48	5	2	1	1																0	2	4	1.10276
1	1	1	15	0	15	180	180	7	2	2	2			1	1												2	1	4	1.20568
3	2	1	5	0	5	60	60	5	2	2	2			2													2	1	2	0.946482
1	1	1	8	0	8	96	96	6	2	1	2		1														1	1	2	0.946482
1	1	1	10	0	10	120	120	6	1	1	2																0	2	2	0.918191
1	1	1	5	0	5	60	60	5	2	1	2																0	2	4	0.852951
4	1	1	8	0	8	96	96	6	1	2	2																0	2	4	0.922791
1	1	1	11	0	11	132	132	7	2	1	2	1	1														2	1	4	0.974775
1	1	1	25	0	25	300	300	7	2	2	2				1												1	1	4	0.982035
1	1	1	4	0	4	48	48	5	2	1	2			1													1	1	4	0.922791
3	1	1	12	0	12	144	144	7	2	1	2		1														1	1	4	1.05702
5	1	1	20	0	20	240	240	7	2	1	2		1														1	1	2	0.624366
5			12	0	12	144	144	7	2	1	2																0	2	4	1.05702
3	1	1	2	0	2	24	24	4	1	1	2																0	2	4	1.20568
1	3	2	3	0	3	36	36	4	3	2	2	1	2	2	2		2										9	1	4	1.08567
1	1	1	0	7	0	0	7	3	3	2	2																0	2	4	1.10276
3	1	1	12	0	12	144	144	7	1	2	2																0	2	4	0.971917
1	5	2	0	2	0	0	2	2	98	2	2																0	2	4	1.00897
7	1	1	8	0	8	96	96	6	2	2	2																0	2	4	0.971917
2	1	1	10	0	10	120	120	6	2	1	2																0	2	4	0.836122
3	1	1	38	0	38	456	456	7	2	1	2																0	2	4	1.05677
1	1	1	11	0	11	132	132	7	1	1	2																0	2	4	0.852951
1	1	1	11	0	11	132	132	7	1	1	2																0	2	4	0.852951
3	1	1	8	0	8	96	96	6	1	1	1			1													1	1	3	1.39239
1	1	1	3	0	3	36	36	4	1	1	2	1															1	1	4	1.16046
1	1	1	7	0	7	84	84	6	2	1	2																0	2	4	1.08567
3	1	1	4	0	4	48	48	5	1	1	1				1												1	1	2	0.918191
1	1	1	27	0	27	324	324	7	4	2	1		2	2	1				1	1		2	2	2		2	15	1	4	0.922791
5	5	2	1	0	1	12	12	3	3	2	2		2				2										4	1	4	1.00897
1	1	1	11	0	11	132	132	7	1	2	2					1								1			2	1	4	1.20568
1	1	1	25	0	25	300	300	7	1	1	2																0	2	4	1.00897
1			5	0	5	60	60	5	2	2	2																0	2	4	1.20568
1	1	1	6	0	6	72	72	5	2	1	2	1	1	1	1					2			2	2	2	2	14	1	4	1.16046
1	1	1	19	0	19	228	228	7	2	2	2																0	2	4	0.868782
3	1	1	0	10	0	0	10	3	2	1	2			2												2	4	1	4	1.43139
1	1	1	1	9	1	12	21	4	4	2	2	2			2						1	1		1		1	8	1	4	1.20568
1	1	1	27	0	27	324	324	7	1	1	1	1	1	1	1												4	1	4	0.720151
1	1	1	16	0	16	192	192	7	2	2	2	1	2	2	2		1						2			2	12	1	4	1.05677
3	1	1	26	0	26	312	312	7	1	1	2	1	1														2	1	2	1.0124
2	3	2	7	0	7	84	84	6	1	2	2																0	2	4	1.13255
3			40	0	40	480	480	7	1	1	2											2		2			4	1	4	1.05702
2	1	1	43	0	43	516	516	7	2	1	2	1	1		1				1				1	2			7	1	2	0.946482
1	1	1	5	0	5	60	60	5	2	1	2																0	2	4	0.716464
1	1	1	2	0	2	24	24	4	4	2	2													1			1	1	2	1.13374
2	6	2	1	4	1	12	16	4	2	1	2			2													2	1	4	1.20568
1	1	1	4	6	4	48	54	5	2	1	2		1	1	1									1		1	5	1	4	0.784599
1			15	0	15	180	180	7	4	2	2	1												2			3	1	4	1.08567
2	3	2	0	3	0	0	3	2	2	1	2				2												2	1	2	0.913699
4			10	0	10	120	120	6	2	2	2	1	1	2	2											2	8	1	4	1.05702
1	1	1	4	10	4	48	58	5	1	1	1																0	2	4	1.10137
1	1	1	12	0	12	144	144	7	1	1	2																0	2	4	1.16046
1	4	2	0	2	0	0	2	2	2	1	2																0	2	4	1.08567
1	1	1	0	2	0	0	2	2	2	1	2													2		2	4	1	4	1.16046
1	3	2	1	0	1	12	12	3	2	1	2	1	1	1	2					1		1	1	1	1	2	12	1	4	1.20568
1	4	2	0	1	0	0	1	1	4	2	2																0	2	4	1.43139
5	1	1	7	0	7	84	84	6	1	1	2				2												2	1	4	0.81554
5	1	1	0	1	0	0	1	1	2	1	2	2	2	2				1	1				1	1		2	12	1	4	1.05702
5	1	1	1	1	1	12	13	4	2	1	1	2	2	2	2				2					2		2	14	1	4	1.43139
2	1	1	6	0	6	72	72	5	4	2	2	1									1					2	4	1	4	1.2185
1	1	1	14	0	14	168	168	7	1	1	2	2											1	1			4	1	4	1.16046
1			15	0	15	180	180	7	2	2	2																0	2	2	0.782136
1	1	1	26	0	26	312	312	7	2	2	2																0	2	4	1.10276
1	1	1	25	0	25	300	300	7	2	1	2	2															2	1	2	0.624366
1	1	1	25	0	25	300	300	7	2	1	2	1	1	1													3	1	4	0.848986
1	1	1	3	0	3	36	36	4	2	2	2	1															1	1	2	0.946482
1	1	1	2	0	2	24	24	4	2	2	1																0	2	4	1.05702
1	4	2	0	3	0	0	3	2	2	1	2																0	2	4	1.05702
4	1	1	0	7	0	0	7	3	4	2	2	2	2									2					6	1	4	1.08567
1	3	2	4	0	4	48	48	5	3	2	2	1															1	1	4	1.16046
3	1	1	34	0	34	408	408	7	2	2	2		1									1					2	1	4	0.866277
5	1	1	0	6	0	0	6	2	2	2	2																0	2	4	1.08567
1	1	1	4	0	4	48	48	5	3	2	2	1															1	1	4	1.05702
1	1	1	5	0	5	60	60	5	3	2	2	1															1	1	4	1.05702
1			1	0	1	12	12	3	3	2	2		2														2	1	4	1.14464
3			4	0	4	48	48	5	3	2	2	1															1	1	2	1.13374
1	1	1	1	0	1	12	12	3	2	1	2																0	2	2	1.13374
5	1	1	22	0	22	264	264	7	2	1	2		1														1	1	2	0.946482
1	1	1	1	0	1	12	12	3	2	1	2																0	2	4	1.16046
2	1	1	3	0	3	36	36	4	2	2	2																0	2	4	1.05702
3	2	1	4	0	4	48	48	5	2	2	2			1													1	1	4	1.13255
1	1	1	9	0	9	108	108	6	1	1	2																0	2	4	1.10137
1	1	1	20	0	20	240	240	7	2	1	2		1														1	1	4	0.852951
1	1	1	10	0	10	120	120	6	2	1	2			2													2	1	4	0.971917
3			3	0	3	36	36	4	3	2	2	2															2	1	4	1.05702
1	3	2	3	0	3	36	36	4	2	1	2																0	2	3	0.726687
1	1	1	3	0	3	36	36	4	2	1	1	2															2	1	4	1.05677
1	1	1	5	0	5	60	60	5	2	1	2		2														2	1	4	0.848986
1	1	1	14	0	14	168	168	7	2	1	2		1														1	1	3	0.726687
1	1	1	3	0	3	36	36	4	3	1	2	1															1	1	4	0.974775
1			20	0	20	240	240	7	2	2	2																0	2	4	1.10276
1	1	1	18	0	18	216	216	7	2	1	2	2	2														4	1	2	0.918191
1	1	1	40	0	40	480	480	7	2	1	2																0	2	4	0.599995
1	1	1	20	0	20	240	240	7	2	1	2	2															2	1	2	0.946482
5	1	1	3	0	3	36	36	4	2	1	2																0	2	4	0.716464
1	1	1	4	0	4	48	48	5	1	1	2																0	2	4	1.10137
1	1	1	11	0	11	132	132	7	1	1	2		1	1													2	1	2	0.826564
1	1	1	33	0	33	396	396	7	2	2	2	2															2	1	4	1.08567
7	1	1	26	0	26	312	312	7	3	2	2																0	2	4	1.05702
1	1	1	31	0	31	372	372	7	1	1	2																0	2	4	0.868782
1	1	1	18	0	18	216	216	7	2	1	2															1	1	1	2	0.571823
1	1	1	32	0	32	384	384	7	1	1	2	1		1										1			3	1	2	0.624366
1	1	1	34	0	34	408	408	7	2	2	1	1	1	1	1			1		1		1		1		1	9	1	4	1.05702
3	1	1	31	0	31	372	372	7	2	1	2	2															2	1	4	1.05677
1	1	1	8	0	8	96	96	6	2	2	2	1	1	1													3	1	4	1.14464
5	1	1	20	0	20	240	240	7	2	1	2																0	2	4	1.08567
1			30	0	30	360	360	7	1	2	2																0	2	4	1.08567
1	3	2	0	6	0	0	6	2	1	2	2	2	2	2										2			8	1	4	1.14464
1			3	0	3	36	36	4	2	2	2		1							1							2	1	4	1.08567
3	1	1	3	0	3	36	36	4	2	2	2	1	1														2	1	4	1.08567
3			4	0	4	48	48	5	2	1	2																0	2	4	1.20568
1	1	1	30	0	30	360	360	7	2	1	2		1	1	1					1				1			5	1	4	0.868782
1	3	2	3	0	3	36	36	4	3	2	1	1	2	2						1				2		2	10	1	4	1.20568
1	1	1	3	0	3	36	36	4	2	1	2																0	2	4	0.753896
4	1	1	7	0	7	84	84	6	2	2	2																0	2	1	0.365057
5	1	1	10	0	10	120	120	6	3	2	2	1	1	1										2			5	1	4	0.852951
1			20	0	20	240	240	7	3	2	2																0	2	4	1.08567
1			23	0	23	276	276	7	2	1	2													1		1	2	1	4	1.14464
1			14	0	14	168	168	7	2	2	2		1							1				1		1	4	1	4	1.05702
3	1	1	16	0	16	192	192	7	2	1	2															2	2	1	2	0.782136
3			1	0	1	12	12	3	3	2	2													1			1	1	4	1.20568
1			10	0	10	120	120	6	1	2	2																0	2	4	1.08567
1			29	0	29	348	348	7	2	2	2																0	2	4	1.08567
5			13	0	13	156	156	7	2	2	2																0	2	4	1.08567
1			9	0	9	108	108	6	2	2	2		1	1										2			4	1	4	1.25881
1			3	0	3	36	36	4	1	2	2	1								1							2	1	4	1.08567
1			2	2	2	24	26	4	3	2	2																0	2	4	1.20568
1	1	1	8	0	8	96	96	6	2	2	2																0	2	4	1.08567
1			10	0	10	120	120	6	1	1	2																0	2	4	1.08567
5	1	1	10	0	10	120	120	6	2	2	2	1	1	1	1											1	5	1	4	1.05702
1	1	1	7	0	7	84	84	6	2	2	2			1													1	1	4	1.05702
3	1	1	25	0	25	300	300	7	2	1	2						1										1	1	4	0.868782
1			6	0	6	72	72	5	2	2	2																0	2	4	1.08567
1			12	0	12	144	144	7	2	2	2													1	1	2	4	1	4	1.08567
1	5	2	7	0	7	84	84	6	2	2	2															2	2	1	4	0.866277
1	1	1	3	3	3	36	39	5	4	2	2																0	2	4	1.16046
1	1	1	1	10	1	12	22	4	2	1	2	1	1	1						1		1		1		2	8	1	4	0.848986
1	1	1	10	0	10	120	120	6	2	1	2																0	2	4	0.866277
1	3	2	1	2	1	12	14	4	2	1	2																0	2	4	0.848986
1	3	2	0	2	0	0	2	2	1	1	2																0	2	4	0.848986
3			11	0	11	132	132	7	3	2	2		1	1	2		2	2								1	9	1	4	1.14464
1	5	2	11	0	11	132	132	7	4	2	1	1	1	1		1	1	1				1	1	1		1	10	1	4	0.866277
1	1	1	9	0	9	108	108	6	3	2	2	1	1												2		4	1	4	1.08567
1	1	1	5	0	5	60	60	5	3	2	2	1	1	1				2								1	6	1	4	1.13255
1			0	4	0	0	4	2	3	2	1	2	2		2							2		1		1	10	1	4	1.05702
2	1	1	38	0	38	456	456	7	1	1	2	1												1			2	1	4	0.784599
1	1	1	3	0	3	36	36	4	2	1	2													2			2	1	4	0.852951
1	1	1	12	0	12	144	144	7	2	1	2	1	1	1										2	2	2	9	1	4	0.848986
1	3	2	2	6	2	24	30	4	2	1	2						1										1	1	4	1.05702
1	1	1	10	0	10	120	120	6	2	1	2																0	2	4	0.848986
1	1	1	9	0	9	108	108	6	1	1	2	1	1								1		2	2	2	2	11	1	4	1.25881
2	1	1	0	8	0	0	8	3	2	1	2	2	2											2			6	1	4	0.852951
1	1	1	7	0	7	84	84	6	3	2	2																0	2	4	0.848986
1	1	1	1	7	1	12	19	4	1	1	2	1	1									2					4	1	4	0.852951
1	2	1	1	0	1	12	12	3	2	2	2	2	2	2			2					1		2		2	13	1	4	0.866277
1	1	1	7	0	7	84	84	6	2	1	2	1	1	1			2	1	1					1	1	1	10	1	4	1.00897
1	1	1	3	6	3	36	42	5	2	2	2	2	2											2			6	1	4	1.00897
3	1	1	24	0	24	288	288	7	2	2	2	2	2	2												2	8	1	2	1.0124
1	1	1	6	0	6	72	72	5	2	1	2		2													2	4	1	4	0.81554
1	1	1	0	5	0	0	5	2	2	2	2		2				2						2	2		2	10	1	4	1.13255
1			5	0	5	60	60	5	2	2	2	2	2	2	2												8	1	4	1.05702
4	1	1	35	0	35	420	420	7	1	1	2																0	2	4	0.848986
1	1	1	1	6	1	12	18	4	1	1	1	1	1	1		1	1		2			1		1		1	10	1	4	0.971917
1	1	1	12	0	12	144	144	7	2	1	1	1	1	1					1	1		2		2			9	1	4	0.784599
1	1	1	9	0	9	108	108	6	3	2	2	2		2			1			1				2		2	10	1	4	1.10276
1	3	2	2	0	2	24	24	4	3	2	2		2														2	1	4	1.16046
3			6	0	6	72	72	5	2	2	2																0	2	4	1.05702
1	1	1	4	0	4	48	48	5	4	2	2	1	1	1			2							2		2	9	1	4	0.866277
1	1	1	11	0	11	132	132	7	2	1	2	1	1														2	1	4	1.16046
1	1	1	6	0	6	72	72	5	2	1	2			1													1	1	4	1.05702
1	3	2	0	6	0	0	6	2	4	2	2	2	2	2				1						1		2	10	1	4	1.05702
1	1	1	0	9	0	0	9	3	1	2	2																0	2	2	1.13374
1			0	4	0	0	4	2	2	2	2																0	2	2	1.13374
1	1	1	2	0	2	24	24	4	2	1	2	2	2	2	1								2	2		2	13	1	4	1.16046
1	1	1	10	0	10	120	120	6	1	1	2		1	1	1						1	1	1			1	7	1	4	0.784599
5	1	1	5	0	5	60	60	5	2	2	2	1	1	1						1		2				2	8	1	4	0.784599
1	1	1	5	6	5	60	66	5	2	2	2																0	2	4	1.13255
1	1	1	7	0	7	84	84	6	2	1	1	1	1	1	1									1		2	7	1	2	0.636613
1	1	1	20	0	20	240	240	7	3	2	2	1	1	2			1										5	1	4	1.00897
2	1	1	10	0	10	120	120	6	1	1	2		2		1									2			5	1	4	1.05677
1	1	1	10	0	10	120	120	6	2	1	2		1	1					1							1	4	1	2	0.826564
3	1	1	19	0	19	228	228	7	1	1	2	1	1	2	2		1					2	2	1	1	2	15	1	4	1.20568
1	1	1	2	2	2	24	26	4	2	1	2	2	1		2			2						2		2	11	1	4	1.20568
1	5	2	0	6	0	0	6	2	1	1	2																0	2	4	1.05702
1	1	1	10	0	10	120	120	6	3	2	2	2								2		2				2	8	1	4	1.16046
1			25	0	25	300	300	7	4	2	2		1	2								2	2	1	2	2	12	1	2	0.782136
1	1	1	7	7	7	84	91	6	1	1	2	2	1	2						1							6	1	4	1.16046
1	1	1	5	0	5	60	60	5	1	1	2		1										2			2	5	1	4	1.08567
1			8	0	8	96	96	6	2	1	2		1		1											2	4	1	4	0.971917
1			20	0	20	240	240	7	1	1	2																0	2	4	1.14464
1	1	1	10	0	10	120	120	6	2	2	2		1		1					1			1	1		1	6	1	4	1.13255
5	3	2	0	2	0	0	2	2	2	2	1				2												2	1	4	0.971917
3	1	1	7	0	7	84	84	6	1	1	2		2														2	1	4	1.10137
1	1	1	6	0	6	72	72	5	2	1	1	2	2														4	1	4	0.971917
1	1	1	11	0	11	132	132	7	2	2	2																0	2	4	0.971917
1	1	1	0	5	0	0	5	2	2	1	2	1	1	1	1							2	2	1	2	2	13	1	4	0.848986
1	4	2	0	1	0	0	1	1	2	1	2		2	1	2									2	2	2	11	1	4	1.08567
4	1	1	15	0	15	180	180	7	1	2	2											2					2	1	4	0.852951
1	1	1	6	0	6	72	72	5	1	2	2									2							2	1	4	1.16046
1	3	2	7	0	7	84	84	6	2	2	2	1											1	1		1	4	1	4	0.848986
1	1	1	12	0	12	144	144	7	1	1	2																0	2	4	0.784599
1	1	1	5	0	5	60	60	5	4	2	2	1	1	1								2	2	2		2	11	1	4	1.16046
3			25	0	25	300	300	7	1	1	2		2				1							2		2	7	1	4	1.08567
7	1	1	23	0	23	276	276	7	1	1	2		2	2	2												6	1	4	0.852951
1	3	2	0	4	0	0	4	2	3	2	2	1	1														2	1	4	1.05702
1	1	1	3	0	3	36	36	4	2	2	2	2	2	2													6	1	4	1.08567
1	1	1	2	10	2	24	34	4	4	2	2																0	2	2	0.782136
1			4	0	4	48	48	5	2	1	2																0	2	4	1.08567
1			26	0	26	312	312	7	2	2	2			1	1											1	3	1	4	1.05702
1	1	1	2	0	2	24	24	4	2	1	2																0	2	4	1.13255
1	1	1	23	0	23	276	276	7	2	2	2	2	2	2						2		2	2			2	14	1	4	0.852951
1	1	1	7	6	7	84	90	6	1	1	2	2	2	2												2	8	1	4	0.720151
3	1	1	8	0	8	96	96	6	1	1	1	1	1										1	1		1	5	1	2	0.918191
5	1	1	12	0	12	144	144	7	3	1	2	1	1		1							1	1	1			6	1	4	0.716464
1	1	1	14	0	14	168	168	7	3	1	2	1	1	1	2					1		1		2		2	11	1	4	1.16046
4	1	1	5	0	5	60	60	5	2	1	2		1														1	1	2	0.636613
4	1	1	1	11	1	12	23	4	2	1	2	2	2							1		2		2			9	1	2	0.571823
2	1	1	15	0	15	180	180	7	1	1	2		2	1	2												5	1	4	0.922791
5	1	1	10	0	10	120	120	6	2	1	1																0	2	4	1.16046
3	2	1	7	0	7	84	84	6	2	1	2																0	2	4	0.971917
3	1	1	6	0	6	72	72	5	1	1	2																0	2	4	0.720151
1	1	1	8	0	8	96	96	6	3	2	2	1	1	1	1			1				1	1	1	1	1	10	1	4	1.05702
2	1	1	2	6	2	24	30	4	2	1	2	2	2	2								2				2	10	1	4	0.81554
7	1	1	10	0	10	120	120	6	2	1	2		2														2	1	4	0.922791
3	1	1	4	0	4	48	48	5	1	1	2		2	2													4	1	4	1.05677
3	1	1	0	7	0	0	7	3	3	2	2		2		2							2	2			2	10	1	4	1.05702
1	1	1	20	0	20	240	240	7	2	1	2				2					1							3	1	4	0.974775
1	1	1	2	0	2	24	24	4	1	1	2																0	2	2	0.918191
1			12	0	12	144	144	7	1	2	2	2	1	2	1							1				2	9	1	4	1.20568
1	3	2	0	2	0	0	2	2	3	1	2		1								1						2	1	4	1.05702
1	1	1	3	0	3	36	36	4	2	1	2		1														1	1	2	0.782136
1	1	1	13	0	13	156	156	7	1	2	2			2	2								2			2	8	1	2	0.826564
1	3	2	0	6	0	0	6	2	1	1	2		2		2											2	6	1	4	0.971917
1	1	1	3	3	3	36	39	5	3	1	2		1			1											2	1	4	1.05702
4	3	2	0	2	0	0	2	2	2	1	2		2														2	1	4	1.16046
1	1	1	3	3	3	36	39	5	2	1	2	1	1	1					1	1		1	1	1	1	1	10	1	4	0.852951
1	8	2	0	4	0	0	4	2	2	1	2		2	2													4	1	4	0.720151
1	2	1	3	0	3	36	36	4	2	1	2		1	1	1											1	4	1	4	1.10276
1	1	1	8	0	8	96	96	6	2	1	2													2		2	4	1	4	0.81554
3			18	0	18	216	216	7	2	2	2	1	1	1	1											2	6	1	4	1.05702
1	1	1	10	0	10	120	120	6	1	1	2	1	1													2	4	1	4	1.14464
1	1	1	3	0	3	36	36	4	2	1	2			1			2										3	1	4	1.05677
1	1	1	7	0	7	84	84	6	2	1	2	1	1	1													3	1	4	0.852951
1			31	0	31	372	372	7	2	2	2		2													2	4	1	4	1.10276
5	1	1	26	0	26	312	312	7	2	2	2			2									2			2	6	1	4	0.852951
1	1	1	25	0	25	300	300	7	2	2	2													1			1	1	4	0.848986
1	1	1	11	0	11	132	132	7	2	1	2	1	2				2			1		1		2		2	11	1	4	0.866277
1			33	0	33	396	396	7	2	2	2																0	2	4	1.20568
1	1	1	22	0	22	264	264	7	2	2	1	1	1	1	1		1				1					1	7	1	4	1.20568
1	1	1	20	0	20	240	240	7	3	2	2	1	1		1		1										4	1	4	0.866277
1	1	1	3	0	3	36	36	4	2	2	2		1		1												2	1	4	0.866277
1	1	1	35	0	35	420	420	7	2	2	2															2	2	1	2	1.13374
1	1	1	21	0	21	252	252	7	1	1	2	1	1							1			2	2		2	9	1	4	0.848986
1	1	1	13	0	13	156	156	7	3	2	2	1	1	1								2					5	1	4	1.43139
1	4	2	0	8	0	0	8	3	2	1	2	2	2	2								1					7	1	4	0.852951
1	1	1	20	0	20	240	240	7	2	1	2	1	1	1	1						1						5	1	4	1.05677
1	1	1	40	0	40	480	480	7	2	2	2		1	1	1												3	1	4	1.05702
1	1	1	12	0	12	144	144	7	2	2	2		2											2		2	6	1	4	1.43139
3	1	1	38	0	38	456	456	7	2	1	2																0	2	4	1.16046
1	1	1	36	0	36	432	432	7	2	1	2		1							1							2	1	4	1.43139
1	1	1	9	0	9	108	108	6	2	1	2		1							1				1		1	4	1	3	0.726687
1	1	1	15	0	15	180	180	7	2	2	2	1	1							1						1	4	1	4	0.848986
1			52	0	52	624	624	7	2	2	2																0	2	4	1.20568
1	1	1	1	0	1	12	12	3	2	1	2																0	2	4	0.852951
1	2	1	1	0	1	12	12	3	2	2	2															2	2	1	2	0.636613
1	1	1	8	0	8	96	96	6	2	1	2															2	2	1	4	0.852951
3			0	7	0	0	7	3	98	2	2									2				2		2	6	1	4	1.08567
1	1	1	10	0	10	120	120	6	2	1	2	1	1	1													3	1	4	0.866277
1	1	1	19	0	19	228	228	7	2	2	2		1	1	1							1	2			2	8	1	4	1.05677
5			17	0	17	204	204	7	2	2	2										1					1	2	1	4	1.10276
1	1	1	7	0	7	84	84	6	1	2	2	2					2				1			2		2	9	1	4	1.00897
1			4	0	4	48	48	5	2	2	2																0	2	4	1.43139
1	1	1	19	0	19	228	228	7	2	1	2	1							2							2	5	1	4	1.05677
1	1	1	4	0	4	48	48	5	2	2	1		1														1	1	4	1.20568
1			3	0	3	36	36	4	2	2	2	1															1	1	4	1.08567
1			2	4	2	24	28	4	2	2	2	1	1														2	1	4	1.20568
4	1	1	5	0	5	60	60	5	3	2	2																0	2	4	0.868782
1			6	0	6	72	72	5	2	2	2	1															1	1	4	1.08567
4	1	1	22	0	22	264	264	7	2	1	2																0	2	4	0.866277
5			4	0	4	48	48	5	2	2	2																0	2	4	0.971917
1	1	1	4	0	4	48	48	5	2	2	2		1	1													2	1	4	1.05702
1	1	1	1	3	1	12	15	4	2	2	2																0	2	4	1.05702
1	3	2	3	0	3	36	36	4	2	1	2																0	2	4	0.866277
1			2	8	2	24	32	4	2	2	2																0	2	4	1.20568
1	1	1	34	0	34	408	408	7	2	1	2	2	1								1					2	6	1	3	1.39239
1	1	1	7	0	7	84	84	6	2	1	2																0	2	4	1.05702
1	1	1	15	0	15	180	180	7	2	1	2		2							1				1			4	1	4	1.08567
1	1	1	14	0	14	168	168	7	3	2	2		1	1				1	1	1			1	1		1	8	1	4	0.716464
1	1	1	20	0	20	240	240	7	2	1	2		1														1	1	2	0.946482
3	3	2	1	0	1	12	12	3	2	1	2											1					1	1	4	1.16046
1	1	1	2	0	2	24	24	4	2	2	2																0	2	4	1.00897
1	1	1	9	0	9	108	108	6	2	2	2																0	2	4	1.14464
2	1	1	11	0	11	132	132	7	2	1	2																0	2	4	0.716464
5	1	1	3	0	3	36	36	4	1	2	2																0	2	4	1.43139
1	1	1	2	0	2	24	24	4	2	1	2													2			2	1	4	0.848986
4	1	1	12	0	12	144	144	7	2	1	2																0	2	4	1.16046
1	1	1	20	0	20	240	240	7	1	1	2		2													2	4	1	4	0.81554
1	1	1	15	0	15	180	180	7	2	1	2																0	2	2	1.0124
1			32	0	32	384	384	7	2	1	2		1		1				2				1	1	2		8	1	3	1.18422
1			22	0	22	264	264	7	3	2	2	1	1		1									1		1	5	1	4	1.05702
1			0	9	0	0	9	3	2	2	2																0	2	4	1.20568
1			6	0	6	72	72	5	2	2	2		1		1												2	1	3	1.18422
1			10	0	10	120	120	6	2	2	2		2														2	1	4	1.20568
1	2	1	10	0	10	120	120	6	2	1	1			1													1	1	4	1.00897
1			17	0	17	204	204	7	2	1	1			1	1												2	1	4	1.20568
1	1	1	8	0	8	96	96	6	1	1	2																0	2	4	1.20568
1	1	1	17	0	17	204	204	7	3	2	2	2															2	1	4	1.25881
4	3	2	0	8	0	0	8	3	2	1	2																0	2	4	1.20568
1			23	0	23	276	276	7	2	2	2	2	2														4	1	4	1.10276
1	1	1	31	0	31	372	372	7	2	1	2		1														1	1	4	1.43139
4			28	0	28	336	336	7	2	1	2	1	1														2	1	4	1.10276
1			16	0	16	192	192	7	1	1	2																0	2	3	1.18422
2	1	1	0	2	0	0	2	2	2	1	2	1															1	1	4	1.10137
3	1	1	10	0	10	120	120	6	1	1	2													1			1	1	4	1.16046
3	1	1	41	0	41	492	492	7	2	1	2	1	1	1													3	1	4	0.866277
1			4	0	4	48	48	5	2	2	2																0	2	4	1.10276
1	1	1	18	0	18	216	216	7	1	1	2																0	2	4	0.866277
1	1	1	25	0	25	300	300	7	2	1	2		2		1									1			4	1	2	0.788733
1	1	1	1	1	1	12	13	4	2	1	2																0	2	2	0.948617
1			1	0	1	12	12	3	2	1	2	2															2	1	4	1.05702
1	1	1	33	0	33	396	396	7	2	1	2																0	2	4	1.08567
1	1	1	3	0	3	36	36	4	1	1	2																0	2	4	0.720151
1	1	1	0	6	0	0	6	2	1	1	2																0	2	2	0.826564
1			4	0	4	48	48	5	1	2	2	1	1														2	1	4	1.08567
3	1	1	29	0	29	348	348	7	1	1	2	1	1											2			4	1	2	0.571823
1	4	2	5	9	5	60	69	5	2	1	2	1	1														2	1	4	0.982035
5	1	1	12	0	12	144	144	7	1	1	2																0	2	2	1.0124
1			8	0	8	96	96	6	1	1	2														2		2	1	4	1.10276
4	1	1	6	0	6	72	72	5	2	2	2																0	2	4	0.784599
1			5	0	5	60	60	5	1	2	2			1	1							1		1			4	1	2	1.13374
1	5	2	0	7	0	0	7	3	3	2	2	1	1														2	1	4	0.866277
1	1	1	8	0	8	96	96	6	1	2	2	2	2														4	1	4	1.20568
1			16	0	16	192	192	7	1	1	2																0	2	2	0.636613
5	1	1	5	0	5	60	60	5	2	1	2	1	1														2	1	4	0.753896
1	1	1	9	0	9	108	108	6	2	1	2																0	2	4	0.922791
1	1	1	35	0	35	420	420	7	1	1	2		1														1	1	4	1.10276
1	2	1	1	0	1	12	12	3	2	2	2	1	1														2	1	4	1.05702
5	1	1	5	0	5	60	60	5	1	1	2									1							1	1	2	0.636613
3	1	1	0	5	0	0	5	2	1	1	2		2														2	1	4	0.81554
1	1	1	9	0	9	108	108	6	1	1	2		2														2	1	4	1.05677
5			3	0	3	36	36	4	1	2	2																0	2	4	1.08567
1			30	0	30	360	360	7	2	1	2	2	2														4	1	3	1.18422
3	1	1	18	0	18	216	216	7	1	1	2																0	2	2	0.636613
1	1	1	20	0	20	240	240	7	2	1	2	1															1	1	4	1.05677
1			22	0	22	264	264	7	2	1	2																0	2	4	1.10276
3	2	1	0	2	0	0	2	2	3	2	2											2					2	1	4	1.25881
1	1	1	6	0	6	72	72	5	2	1	1																0	2	4	0.971917
1			15	0	15	180	180	7	2	1	2																0	2	4	0.971917
1	1	1	5	0	5	60	60	5	1	1	2		2														2	1	4	0.784599
1	1	1	8	0	8	96	96	6	1	1	2																0	2	2	0.571823
1	1	1	5	7	5	60	67	5	3	2	2																0	2	4	1.43139
3			8	0	8	96	96	6	2	2	1																0	2	4	1.08567
1	1	1	8	7	8	96	103	6	2	2	2												2				2	1	4	0.852951
3	1	1	21	0	21	252	252	7	2	2	2	1	1	2						2				2		2	10	1	4	0.784599
3	1	1	4	0	4	48	48	5	2	1	2		2											1		1	4	1	4	1.14464
1	3	2	3	0	3	36	36	4	98	2	2																0	2	4	1.00897
1	1	1	0	7	0	0	7	3	2	2	2																0	2	4	1.20568
1	1	1	31	0	31	372	372	7	2	1	2																0	2	2	0.946482
1	3	2	1	0	1	12	12	3	3	1	2																0	2	4	1.05702
1	4	2	5	0	5	60	60	5	2	2	2																0	2	4	0.971917
3	1	1	13	0	13	156	156	7	2	1	2																0	2	2	0.826564
3	1	1	1	0	1	12	12	3	2	1	2																0	2	4	1.08567
1	1	1	8	0	8	96	96	6	2	1	1		1														1	1	2	0.826564
1	5	2	12	0	12	144	144	7	2	1	2																0	2	4	1.00897
3	1	1	3	9	3	36	45	5	2	1	1		2	2													4	1	4	1.00897
1			11	0	11	132	132	7	1	1	2																0	2	2	0.782136
1	1	1	3	0	3	36	36	4	2	1	2																0	2	4	1.43139
5	5	2	0	3	0	0	3	2	2	2	2																0	2	4	1.00897
1			12	0	12	144	144	7	4	2	2			1		1							1	1		1	5	1	4	1.08567
1	5	2	8	0	8	96	96	6	3	2	2	1	1				2					2	2	2		2	12	1	4	1.00897
1	1	1	20	0	20	240	240	7	3	1	2	2	1	1	2												6	1	4	1.05677
1			8	0	8	96	96	6	1	2	2																0	2	4	0.784599
1	1	1	3	0	3	36	36	4	2	1	2																0	2	4	0.868782
3	1	1	1	1	1	12	13	4	4	2	2													2			2	1	4	0.848986
1	1	1	3	11	3	36	47	5	2	2	2				2									2		2	6	1	4	1.20568
5	1	1	35	0	35	420	420	7	1	1	2																0	2	2	0.571823
3			3	0	3	36	36	4	2	1	2															2	2	1	4	1.08567
1	1	1	3	0	3	36	36	4	3	2	2	1		1													2	1	4	0.866277
1			35	0	35	420	420	7	1	2	2				1												1	1	4	0.971917
1			24	0	24	288	288	7	1	2	2																0	2	4	1.20568
1			11	0	11	132	132	7	1	2	2	1	1									1					3	1	4	1.08567
1	1	1	23	0	23	276	276	7	1	1	2																0	2	2	0.913699
1			8	0	8	96	96	6	2	2	2																0	2	3	1.18422
5	1	1	7	0	7	84	84	6	2	1	2		2														2	1	3	1.18422
3	4	2	1	0	1	12	12	3	2	1	2		2	2										2			6	1	4	1.05702
1	1	1	16	0	16	192	192	7	2	1	2	1	1							1				1			4	1	4	1.43139
8			23	0	23	276	276	7	2	2	2																0	2	2	0.782136
1			15	0	15	180	180	7	2	1	2	2	2														4	1	4	1.08567
1	1	1	3	0	3	36	36	4	2	1	2		2													2	4	1	2	1.0124
1			0	2	0	0	2	2	1	1	2																0	2	4	1.14464
3	1	1	11	0	11	132	132	7	3	2	2	1	1	1													3	1	4	0.866277
1	4	2	4	6	4	48	54	5	2	1	2																0	2	4	0.866277
1	1	1	17	0	17	204	204	7	2	1	2		1														1	1	2	0.636613
1			0	2	0	0	2	2	98	2	2																0	2	4	1.20568
1	1	1	7	0	7	84	84	6	2	2	2																0	2	2	0.948617
1	1	1	1	5	1	12	17	4	2	1	2		2														2	1	4	1.10137
3	1	1	8	0	8	96	96	6	2	1	2	1	1	1	1											1	5	1	4	1.05702
1	1	1	8	0	8	96	96	6	2	2	2																0	2	4	1.20568
1	1	1	40	0	40	480	480	7	2	1	2		1	1													2	1	4	1.25881
1	1	1	5	0	5	60	60	5	2	1	2																0	2	4	1.20568
3	1	1	0	8	0	0	8	3	2	1	2																0	2	2	0.782136
1			4	0	4	48	48	5	1	1	2			1													1	1	4	1.05702
1			2	0	2	24	24	4	2	2	2																0	2	4	1.05702
3	1	1	24	0	24	288	288	7	2	1	2		1	1													2	1	2	0.946482
1			6	0	6	72	72	5	2	2	2	2	2							1							5	1	4	1.08567
4	1	1	20	0	20	240	240	7	2	1	2													2			2	1	4	1.00897
3	1	1	11	0	11	132	132	7	2	1	2																0	2	3	1.39239
1	2	1	1	3	1	12	15	4	2	1	2	2	2	2	2							2		2		2	14	1	4	1.25881
1	1	1	20	0	20	240	240	7	1	1	2																0	2	4	0.868782
1	1	1	8	0	8	96	96	6	2	1	2																0	2	4	1.13255
5			2	6	2	24	30	4	1	1	2																0	2	4	1.20568
3	1	1	6	0	6	72	72	5	2	1	2																0	2	3	1.18422
3	1	1	7	0	7	84	84	6	3	2	2																0	2	4	1.43139
3			10	0	10	120	120	6	98	98	2																0	2	4	0.971917
1	1	1	6	0	6	72	72	5	2	1	2																0	2	4	1.16046
1	1	1	6	0	6	72	72	5	1	1	2																0	2	4	1.14464
3	1	1	5	6	5	60	66	5	1	1	2				1												1	1	4	1.14464
1	1	1	3	6	3	36	42	5	2	1	1	1	1	1													3	1	4	0.753896
1	4	2	0	2	0	0	2	2	1	2	2	1	1														2	1	4	1.20568
3	5	2	5	0	5	60	60	5	3	1	2		2		2												4	1	4	1.00897
4	1	1	12	0	12	144	144	7	3	2	2													2		2	4	1	4	0.753896
1	1	1	4	0	4	48	48	5	2	1	2	1	1	1			1										4	1	4	1.00897
1	1	1	7	0	7	84	84	6	3	1	2	1	1	1										1		1	5	1	4	1.00897
3			7	0	7	84	84	6	2	2	2													2		2	4	1	4	1.05702
3	1	1	8	0	8	96	96	6	3	2	2																0	2	4	1.00897
1	1	1	6	0	6	72	72	5	1	1	2																0	2	4	0.81554
3	1	1	0	11	0	0	11	3	2	1	2													2			2	1	2	0.624366
1	1	1	5	0	5	60	60	5	4	2	2	2	2	2													6	1	4	1.08567
1	1	1	10	0	10	120	120	6	4	2	2	2	1		2					1		2		2	2	2	14	1	4	0.971917
4	1	1	0	10	0	0	10	3	2	1	2																0	2	4	1.43139
5			20	0	20	240	240	7	1	2	2	2	2									2	2	2			10	1	4	1.08567
4	5	2	1	0	1	12	12	3	4	1	2	1	1	1	2	2	2			1				2	2	1	15	1	4	0.81554
1	1	1	15	0	15	180	180	7	2	1	2	2								1		2				2	7	1	4	1.25881
3	1	1	40	3	40	480	483	7	2	1	1	1	1	1	1				2			1	1	1		2	11	1	2	0.826564
1	1	1	13	0	13	156	156	7	2	1	1				1												1	1	4	1.05702
1	1	1	1	3	1	12	15	4	2	1	2																0	2	4	1.05702
1	1	1	21	0	21	252	252	7	2	1	2																0	2	2	0.826564
1	1	1	12	0	12	144	144	7	3	1	1	1	1														2	1	4	1.00897
3	1	1	1	11	1	12	23	4	3	2	2												2			2	4	1	4	0.982035
1	4	2	0	7	0	0	7	3	1	1	2	1	1		2											2	6	1	4	1.13255
1	1	1	35	0	35	420	420	7	2	1	2		1														1	1	4	1.08567
1	1	1	21	0	21	252	252	7	2	2	2	1	1														2	1	4	0.716464
1	1	1	7	0	7	84	84	6	1	1	2	1															1	1	2	0.788733
5	3	2	0	5	0	0	5	2	2	1	2		2	2													4	1	4	0.848986
1	1	1	2	6	2	24	30	4	2	2	2		2	2	2							2		2		2	12	1	4	0.81554
1	1	1	38	0	38	456	456	7	1	1	2	1	1	1	1						1		1	1	1	1	9	1	4	0.81554
1	1	1	3	0	3	36	36	4	2	2	2	1	1	1	2												5	1	4	0.852951
2			8	0	8	96	96	6	1	1	2																0	2	4	1.20568
1	1	1	8	0	8	96	96	6	2	1	2													2		2	4	1	4	0.852951
1	3	2	2	2	2	24	26	4	1	1	2																0	2	2	0.913699
1	1	1	41	0	41	492	492	7	2	1	2		1														1	1	4	0.866277
1	1	1	15	0	15	180	180	7	1	1	2																0	2	4	0.866277
3	1	1	6	0	6	72	72	5	2	1	2		2														2	1	4	1.10137
1	3	2	0	3	0	0	3	2	3	2	2	1	1														2	1	4	1.00897
3	3	2	6	0	6	72	72	5	2	1	2																0	2	2	0.782136
1	2	1	3	0	3	36	36	4	2	1	2																0	2	2	0.946482
4	1	1	8	0	8	96	96	6	2	1	2																0	2	4	0.866277
1	1	1	48	0	48	576	576	7	2	1	2																0	2	4	1.43139
1	1	1	30	0	30	360	360	7	1	2	2	1	1														2	1	4	0.866277
1	1	1	17	0	17	204	204	7	2	1	2																0	2	4	1.20568
1			10	0	10	120	120	6	2	1	2																0	2	4	1.20568
1	1	1	21	0	21	252	252	7	2	1	2	1	1														2	1	2	0.946482
1			4	0	4	48	48	5	1	1	2															2	2	1	2	1.0124
1			13	0	13	156	156	7	1	1	2		2														2	1	2	0.788733
1			18	0	18	216	216	7	2	1	2	1	1														2	1	4	1.05702
1	1	1	6	0	6	72	72	5	1	2	2																0	2	4	1.14464
1	1	1	34	0	34	408	408	7	1	1	2																0	2	4	0.81554
3	3	2	0	3	0	0	3	2	1	1	2																0	2	4	0.81554
2	1	1	8	0	8	96	96	6	2	2	2			1													1	1	4	1.08567
1	1	1	8	0	8	96	96	6	4	2	2		1			1										1	3	1	4	0.868782
4			16	0	16	192	192	7	2	1	2	2	2														4	1	4	1.05702
1	1	1	21	0	21	252	252	7	2	1	2	2	2														4	1	4	1.13255
1			4	0	4	48	48	5	3	2	2																0	2	4	1.05702
1	1	1	20	0	20	240	240	7	2	1	2																0	2	2	0.788733
1	2	1	2	0	2	24	24	4	2	2	2																0	2	4	1.10137
5	1	1	2	0	2	24	24	4	1	1	2																0	2	4	0.784599
3	3	2	1	0	1	12	12	3	2	1	2	2	2														4	1	2	0.946482
1	8	2	0	4	0	0	4	2	2	2	2		2	2	2	2						2		2		2	14	1	2	0.782136
1	1	1	7	0	7	84	84	6	2	2	2																0	2	2	0.782136
1	3	2	8	0	8	96	96	6	2	1	2																0	2	4	0.784599
3	1	1	3	6	3	36	42	5	3	2	2																0	2	2	0.913699
1	1	1	4	0	4	48	48	5	2	2	2																0	2	2	0.788733
1			10	0	10	120	120	6	2	1	2																0	2	3	1.18422
1	1	1	12	0	12	144	144	7	2	2	2																0	2	4	1.05702
5	3	2	8	0	8	96	96	6	1	1	2											2					2	1	3	1.39239
3	4	2	2	0	2	24	24	4	1	1	2																0	2	4	1.05677
1	1	1	9	0	9	108	108	6	2	1	1		1		1							2	1	1		2	8	1	4	0.784599
2	1	1	9	0	9	108	108	6	1	1	2																0	2	4	1.43139
1			5	0	5	60	60	5	3	2	2				1												1	1	4	0.971917
8	1	1	11	0	11	132	132	7	2	1	2	2	2														4	1	4	1.10276
1	1	1	12	0	12	144	144	7	2	1	2	1		2								1		2		2	8	1	4	1.16046
3	1	1	9	0	9	108	108	6	2	2	2									1				1			2	1	4	1.43139
1	1	1	1	0	1	12	12	3	2	1	2	1	1	1								1					4	1	4	1.00897
1	1	1	6	0	6	72	72	5	2	1	2																0	2	4	1.20568
1	1	1	24	0	24	288	288	7	2	1	2	1	1	1													3	1	2	0.826564
1	1	1	4	0	4	48	48	5	3	2	2																0	2	4	1.16046
1	1	1	2	0	2	24	24	4	2	2	2																0	2	4	1.16046
1			6	0	6	72	72	5	1	1	1																0	2	3	1.18422
1	1	1	1	6	1	12	18	4	1	1	2																0	2	4	1.13255
5	1	1	2	0	2	24	24	4	2	1	2																0	2	4	1.43139
1	1	1	8	0	8	96	96	6	4	2	2																0	2	4	0.866277
1	1	1	3	0	3	36	36	4	2	2	2														2	2	4	1	4	1.14464
1	1	1	22	0	22	264	264	7	1	1	2																0	2	2	0.826564
5	3	2	2	10	2	24	34	4	2	1	2		1										2				3	1	2	0.913699
2	1	1	16	0	16	192	192	7	1	1	2		1														1	1	2	0.782136
1	3	2	5	0	5	60	60	5	2	1	2																0	2	4	1.00897
5	1	1	10	0	10	120	120	6	3	1	2																0	2	4	1.00897
1			10	0	10	120	120	6	3	2	2																0	2	4	1.20568
1	1	1	10	0	10	120	120	6	1	1	2																0	2	4	1.08567
4	1	1	5	0	5	60	60	5	3	2	2													2			2	1	4	1.16046
3	1	1	4	0	4	48	48	5	3	2	2						1									2	3	1	4	0.866277
1	1	1	8	0	8	96	96	6	2	1	2			1													1	1	2	0.946482
1	1	1	4	0	4	48	48	5	2	1	2	1	1														2	1	4	0.922791
1	1	1	8	0	8	96	96	6	2	2	2			1												1	2	1	4	1.05702
1	1	1	3	0	3	36	36	4	2	1	2																0	2	4	0.922791
1	1	1	49	0	49	588	588	7	2	1	2																0	2	2	1.13374
1			0	11	0	0	11	3	2	1	2																0	2	4	1.08567
1	1	1	1	0	1	12	12	3	2	1	2	2		2						2							6	1	4	1.25881
1	1	1	9	0	9	108	108	6	1	1	2																0	2	4	1.20568
1	1	1	30	0	30	360	360	7	2	1	2			2										2			4	1	2	0.788733
1	1	1	20	0	20	240	240	7	3	2	1	1	1	1													3	1	4	1.25881
3	1	1	15	0	15	180	180	7	1	1	2	1	1	2													4	1	4	0.81554
1			0	9	0	0	9	3	2	98	2																0	2	4	1.25881
1			0	7	0	0	7	3	2	1	2			2										2		2	6	1	4	1.14464
1	1	1	3	0	3	36	36	4	2	1	2																0	2	4	0.922791
1	1	1	11	0	11	132	132	7	2	1	2																0	2	4	0.852951
1	1	1	20	0	20	240	240	7	1	1	2			1													1	1	4	1.43139
1			1	0	1	12	12	3	3	2	2																0	2	4	1.05702
1	1	1	2	0	2	24	24	4	2	1	2		2											2			4	1	4	0.971917
1	1	1	0	1	0	0	1	1	1	1	2																0	2	4	1.43139
1	1	1	1	0	1	12	12	3	1	1	2			1													1	1	3	0.726687
1			4	0	4	48	48	5	2	2	2				1												1	1	4	1.20568
5	1	1	18	0	18	216	216	7	1	1	2								1								1	1	2	0.788733
3	1	1	10	0	10	120	120	6	1	1	2																0	2	4	1.20568
1	3	2	0	2	0	0	2	2	2	1	2	1	1		1												3	1	3	1.18422
1	1	1	14	0	14	168	168	7	2	1	2																0	2	2	0.918191
1	4	2	0	6	0	0	6	2	2	1	2																0	2	4	1.05702
5	1	1	5	0	5	60	60	5	2	1	2																0	2	4	1.08567
5			1	4	1	12	16	4	1	2	2	1												1		1	3	1	4	0.971917
2	1	1	2	0	2	24	24	4	2	1	2																0	2	4	1.08567
1			8	0	8	96	96	6	3	2	2	1	1	1	1												4	1	4	1.05702
1	1	1	22	0	22	264	264	7	1	1	2																0	2	2	1.13374
1	1	1	5	0	5	60	60	5	3	2	2		2											2			4	1	4	1.14464
1	1	1	3	0	3	36	36	4	3	2	2			2	2								2			2	8	1	4	1.05702
1	1	1	4	0	4	48	48	5	2	1	2		1	1	1												3	1	4	1.00897
1			20	0	20	240	240	7	2	2	2	1	1	1													3	1	4	1.05702
1	1	1	23	0	23	276	276	7	1	1	1																0	2	2	0.826564
1	3	2	5	0	5	60	60	5	1	1	2																0	2	4	1.05677
1	1	1	9	0	9	108	108	6	2	1	2			1													1	1	4	1.2185
4			31	0	31	372	372	7	2	1	2																0	2	4	0.971917
1	1	1	13	0	13	156	156	7	2	1	2		1	1													2	1	4	1.10137
1	1	1	35	0	35	420	420	7	3	2	2	1	1	1										2		1	6	1	4	0.922791
1	3	2	0	8	0	0	8	3	1	1	2																0	2	4	1.2185
1	3	2	0	10	0	0	10	3	3	2	2	1		1													2	1	4	1.05677
4			0	1	0	0	1	1	3	2	2																0	2	4	1.43139
1	1	1	4	0	4	48	48	5	2	2	2																0	2	4	1.20568
1	1	1	4	0	4	48	48	5	2	1	2	1															1	1	2	0.948617
1	1	1	6	0	6	72	72	5	2	1	2			2													2	1	4	0.836122
1	1	1	3	0	3	36	36	4	1	1	2	1		1	1							2				2	7	1	4	0.866277
1			4	0	4	48	48	5	2	2	1	1		2	2					1				2			8	1	4	1.08567
1	1	1	18	0	18	216	216	7	1	1	2																0	2	4	0.974775
1	1	1	12	0	12	144	144	7	1	1	2	2		2													4	1	2	0.788733
5			2	0	2	24	24	4	1	2	2		1														1	1	4	1.08567
1	1	1	6	0	6	72	72	5	1	1	2																0	2	4	1.2185
1	9	2	2	0	2	24	24	4	1	2	1			2													2	1	4	1.13255
1	1	1	4	0	4	48	48	5	2	1	2																0	2	2	0.913699
4	1	1	23	0	23	276	276	7	2	1	1	1	1	1				1									4	1	4	1.05677
4	1	1	12	0	12	144	144	7	2	1	2																0	2	4	0.852951
1	1	1	4	0	4	48	48	5	2	2	2																0	2	4	1.10137
1	1	1	28	0	28	336	336	7	4	2	2		1	1	1								1	1			5	1	4	0.866277
3	1	1	5	0	5	60	60	5	2	1	1		1	1									1			1	4	1	2	0.913699
1	1	1	4	0	4	48	48	5	2	2	2	1										1					2	1	4	0.922791
1	1	1	11	0	11	132	132	7	2	2	2		2		2												4	1	2	0.782136
1	9	2	5	0	5	60	60	5	1	1	1	1	1		1									1		1	5	1	2	0.918191
1	1	1	0	6	0	0	6	2	1	1	2																0	2	2	0.948617
1	1	1	18	0	18	216	216	7	1	1	2																0	2	4	1.2185
1			5	0	5	60	60	5	4	2	2																0	2	4	1.05702
1	1	1	6	0	6	72	72	5	2	2	2																0	2	2	0.826564
5	1	1	2	0	2	24	24	4	2	1	1		2											2			4	1	4	0.982035
3	1	1	13	0	13	156	156	7	2	1	2																0	2	4	1.20568
5			0	2	0	0	2	2	98	2	2																0	2	4	1.05702
1	1	1	5	0	5	60	60	5	2	2	2																0	2	4	1.20568
4	1	1	27	0	27	324	324	7	1	1	2				1					1						1	3	1	4	1.10137
1	1	1	4	0	4	48	48	5	2	1	1	1	1														2	1	4	1.05677
4	1	1	6	0	6	72	72	5	2	2	2																0	2	2	0.782136
5			7	0	7	84	84	6	2	2	2																0	2	4	1.20568
1	1	1	24	0	24	288	288	7	2	1	2		2											2			4	1	4	1.05677
1	1	1	21	0	21	252	252	7	2	1	2	1		1						1							3	1	4	0.866277
1	1	1	7	0	7	84	84	6	2	1	2											1		2			3	1	4	0.868782
3	1	1	8	0	8	96	96	6	2	1	2				2												2	1	2	0.826564
1	1	1	4	7	4	48	55	5	2	1	2	1	1	1						1		1					5	1	2	0.918191
1	1	1	0	9	0	0	9	3	2	1	2										1						1	1	4	1.08567
1	1	1	26	0	26	312	312	7	2	1	2	2	2	2													6	1	2	0.788733
1	1	1	17	0	17	204	204	7	3	2	1	1	1	1			1			1	1		1	1		1	9	1	4	1.08567
1	1	1	4	0	4	48	48	5	2	2	2		1		1												2	1	4	1.08567
1			16	0	16	192	192	7	1	1	2													2			2	1	2	0.782136
1	1	1	14	0	14	168	168	7	2	1	2	1	1														2	1	4	1.2185
1	1	1	20	0	20	240	240	7	1	1	2		1											1			2	1	2	0.571823
1	1	1	36	0	36	432	432	7	2	1	2																0	2	2	0.782136
1	1	1	26	2	26	312	314	7	2	2	2																0	2	4	1.16046
1	1	1	12	0	12	144	144	7	1	1	2		1	1					2								4	1	4	0.784599
1	1	1	19	0	19	228	228	7	3	2	2	1	1	2													4	1	4	1.14464
3	1	1	4	0	4	48	48	5	2	1	1																0	2	4	1.10276
4	1	1	8	6	8	96	102	6	1	1	2				2												2	1	2	0.788733
1	1	1	10	1	10	120	121	7	2	1	2																0	2	4	1.43139
1	1	1	4	0	4	48	48	5	1	1	2																0	2	3	1.18422
1	1	1	3	0	3	36	36	4	1	1	2				1												1	1	4	1.08567
1	1	1	9	0	9	108	108	6	3	2	2				1									2		2	5	1	4	0.866277
1	1	1	17	0	17	204	204	7	1	1	2	1	1	1	1	1		1						1	2	1	10	1	4	1.14464
1	1	1	29	0	29	348	348	7	2	1	2																0	2	4	1.2185
1	1	1	25	0	25	300	300	7	2	1	2	1	1				1							2		2	7	1	4	1.00897
1	1	1	24	0	24	288	288	7	2	1	2		1														1	1	4	0.868782
1	1	1	41	11	41	492	503	7	3	1	2	1	1	1										1			4	1	4	1.08567
1	1	1	13	0	13	156	156	7	2	1	2	2	2	2													6	1	4	1.16046
1	1	1	20	0	20	240	240	7	2	1	2	1	1														2	1	4	0.974775
1	1	1	12	0	12	144	144	7	2	1	2	1	1	1	1						1		1	1	1	1	9	1	4	1.05702
1	1	1	6	0	6	72	72	5	2	1	2			1													1	1	2	0.571823
5	1	1	13	0	13	156	156	7	2	1	2	1	1	1	1					2		1		1	1	1	10	1	4	1.13255
1			12	0	12	144	144	7	2	1	2		2														2	1	4	1.08567
1	1	1	20	8	20	240	248	7	2	1	2	1	1	1	1							1	1				6	1	4	0.922791
1	1	1	2	0	2	24	24	4	4	2	1	1	1	1	1												4	1	4	0.784599
1	1	1	20	0	20	240	240	7	2	98	2		2														2	1	4	0.848986
1	3	2	0	7	0	0	7	3	1	1	2				1												1	1	2	0.788733
1	1	1	4	0	4	48	48	5	1	1	2																0	2	4	0.866277
1	1	1	7	0	7	84	84	6	2	1	2		1														1	1	2	0.782136
1	1	1	13	0	13	156	156	7	3	2	2																0	2	4	1.25881
1	1	1	12	6	12	144	150	7	1	1	2																0	2	4	1.10276
1	1	1	5	0	5	60	60	5	2	2	2		2	2	2		2										8	1	2	0.788733
1	1	1	3	0	3	36	36	4	2	1	2	1	1		1									2		2	7	1	4	1.10137
1	1	1	20	0	20	240	240	7	2	1	2		1	1													2	1	4	1.25881
1			11	0	11	132	132	7	2	1	2		1														1	1	4	0.982035
1	1	1	21	0	21	252	252	7	2	1	2											1	1	1		1	4	1	4	1.20568
1	1	1	10	0	10	120	120	6	2	2	1			1													1	1	2	0.571823
3	1	1	14	0	14	168	168	7	2	2	1	1	1														2	1	4	0.866277
1	1	1	2	0	2	24	24	4	2	1	2																0	2	4	1.10137
1	1	1	1	0	1	12	12	3	2	1	2																0	2	1	0.857053
1			20	0	20	240	240	7	1	2	2	1	1											1			3	1	3	1.18422
1	1	1	31	0	31	372	372	7	1	1	2		1	1				1									3	1	4	1.05677
1			25	0	25	300	300	7	1	1	2																0	2	3	1.18422
1	1	1	10	0	10	120	120	6	2	1	2	2	2										2				6	1	2	0.826564
1	1	1	18	0	18	216	216	7	2	1	2																0	2	4	1.25881
3			41	0	41	492	492	7	2	2	2																0	2	3	1.18422
1	1	1	5	0	5	60	60	5	1	2	2																0	2	2	0.913699
1	1	1	16	2	16	192	194	7	2	2	2		1		2							2	2				7	1	4	1.05677
1	3	2	0	8	0	0	8	3	4	1	1	1	1	1												1	4	1	2	0.788733
1			23	0	23	276	276	7	3	2	2																0	2	4	1.20568
1	1	1	26	0	26	312	312	7	1	1	2																0	2	2	0.788733
4	1	1	31	0	31	372	372	7	2	1	2																0	2	4	1.05702
1	1	1	22	0	22	264	264	7	2	1	1		1														1	1	2	0.788733
3			37	0	37	444	444	7	1	1	2																0	2	4	1.14464
1	1	1	6	0	6	72	72	5	1	1	2																0	2	2	0.918191
1			8	0	8	96	96	6	4	2	2	1	1					1									3	1	3	1.18422
1	1	1	4	1	4	48	49	5	1	1	2	1	1		1												3	1	4	1.14464
1	1	1	4	0	4	48	48	5	98	2	2																0	2	4	1.13255
1	1	1	30	0	30	360	360	7	2	1	2			1													1	1	2	0.782136
1	1	1	2	5	2	24	29	4	1	1	1																0	2	4	0.720151
1	3	2	0	10	0	0	10	3	2	2	2																0	2	4	1.10276
1	1	1	3	0	3	36	36	4	98	1	2	1	1														2	1	4	0.848986
1	1	1	12	0	12	144	144	7	1	1	2	1	1	1												2	5	1	3	1.39239
3	1	1	22	0	22	264	264	7	2	1	2	2															2	1	2	0.782136
1	1	1	4	5	4	48	53	5	1	1	2	1	1														2	1	4	1.05677
1	1	1	1	6	1	12	18	4	2	2	2																0	2	4	1.10137
1	1	1	19	4	19	228	232	7	3	1	1		1	1	1									2			5	1	4	1.10137
1	4	2	0	1	0	0	1	1	2	2	2																0	2	2	1.13374
1	1	1	13	0	13	156	156	7	2	1	2																0	2	2	0.918191
1	8	2	0	3	0	0	3	2	2	1	2		2														2	1	2	1.0124
1	1	1	14	0	14	168	168	7	1	1	2				1						1			1		1	4	1	2	0.918191
1	1	1	7	6	7	84	90	6	2	1	1	1	1		1				1			1	1				6	1	4	0.81554
1	5	2	0	6	0	0	6	2	1	1	2	1	1	1													3	1	2	0.788733
1			1	0	1	12	12	3	4	2	2																0	2	4	1.05702
1	1	1	8	2	8	96	98	6	2	1	2	2	2	2	2							2		2	2	2	16	1	4	0.784599
2	1	1	4	0	4	48	48	5	3	2	2			2								2					4	1	2	1.0124
2	8	2	0	3	0	0	3	2	2	2	2		1														1	1	2	0.918191
1	1	1	17	0	17	204	204	7	1	1	2																0	2	2	0.913699
1	1	1	6	0	6	72	72	5	2	1	1		2	2	2												6	1	2	0.946482
1	1	1	7	9	7	84	93	6	1	1	2																0	2	2	0.826564
1	1	1	10	0	10	120	120	6	2	1	1	1	1	1													3	1	3	1.18422
1	4	2	5	0	5	60	60	5	2	2	1																0	2	3	1.18422
1	1	1	8	2	8	96	98	6	2	1	2																0	2	4	1.05702
1			35	0	35	420	420	7	2	1	2	2	2	2													6	1	2	0.918191
1	1	1	7	7	7	84	91	6	1	1	98								2								2	1	2	0.788733
2	1	1	24	0	24	288	288	7	2	1	1			1													1	1	2	1.0124
1	1	1	4	1	4	48	49	5	2	2	2	2	2														4	1	4	1.25881
1	3	2	0	3	0	0	3	2	2	1	2																0	2	4	1.10276
1	1	1	2	6	2	24	30	4	2	1	2																0	2	4	1.43139
1	1	1	2	0	2	24	24	4	1	1	2																0	2	2	1.0124
4	1	1	24	0	24	288	288	7	2	1	1		1							1			2	2		2	8	1	4	1.43139
1	1	1	22	0	22	264	264	7	2	2	2		2			1											3	1	4	0.866277
1	1	1	3	0	3	36	36	4	1	1	2	2	2	2								2					8	1	3	0.62393
1	1	1	23	0	23	276	276	7	1	1	2																0	2	4	1.10137
1			0	1	0	0	1	1	98	2	2																0	2	4	1.05702
1	1	1	5	3	5	60	63	5	2	1	1			1													1	1	2	0.918191
1	3	2	0	8	0	0	8	3	1	1	1																0	2	2	0.571823
1	1	1	21	0	21	252	252	7	1	1	2	2	2														4	1	2	0.918191
1	1	1	8	0	8	96	96	6	2	1	1	2		1													3	1	4	1.2185
1			25	0	25	300	300	7	2	1	2																0	2	2	0.782136
1	1	1	5	6	5	60	66	5	2	1	2																0	2	4	1.20568
1	1	1	14	0	14	168	168	7	2	1	2																0	2	2	1.0124
1	1	1	3	0	3	36	36	4	2	1	2																0	2	4	1.20568
1			7	0	7	84	84	6	2	1	2																0	2	4	1.14464
1	1	1	20	0	20	240	240	7	2	1	2																0	2	4	1.10137
3	1	1	8	0	8	96	96	6	2	1	2																0	2	2	0.918191
1			3	0	3	36	36	4	1	1	2													1			1	1	4	1.05702
3	1	1	20	0	20	240	240	7	2	1	1			1	1												2	1	3	1.18422
1	1	1	1	0	1	12	12	3	2	1	2																0	2	4	1.13255
3	1	1	5	0	5	60	60	5	2	2	2																0	2	4	1.08567
1			11	0	11	132	132	7	2	2	2																0	2	4	1.14464
1	1	1	3	8	3	36	44	5	2	1	2																0	2	4	1.13255
1	1	1	5	0	5	60	60	5	2	1	2																0	2	2	0.782136
1	1	1	12	0	12	144	144	7	1	1	2		1														1	1	2	0.948617
3	1	1	7	0	7	84	84	6	2	1	1	1	1														2	1	4	1.10137
5	1	1	0	4	0	0	4	2	2	1	2															2	2	1	4	1.05702
3	1	1	5	0	5	60	60	5	3	2	2	1	1														2	1	4	0.922791
1	1	1	21	0	21	252	252	7	2	1	2																0	2	4	1.16046
3			4	0	4	48	48	5	2	2	2																0	2	4	1.08567
3	1	1	8	0	8	96	96	6	2	2	2		1														1	1	4	0.836122
3	1	1	2	6	2	24	30	4	1	1	2																0	2	4	1.43139
5	1	1	8	0	8	96	96	6	2	1	2																0	2	2	1.0124
3	1	1	5	0	5	60	60	5	1	1	2			1													1	1	4	1.05677
3	1	1	17	0	17	204	204	7	2	1	2																0	2	2	0.948617
5	1	1	4	8	4	48	56	5	2	2	2		2	2	2			2			1	1	1	1	1		13	1	2	1.13374
1	1	1	5	0	5	60	60	5	2	1	2																0	2	4	1.13255
5	1	1	24	0	24	288	288	7	2	2	2	2	2														4	1	4	0.852951
1	3	2	1	0	1	12	12	3	2	1	2																0	2	4	1.05702
1	3	2	0	1	0	0	1	1	2	1	2				1												1	1	2	0.782136
1	1	1	5	0	5	60	60	5	2	1	2																0	2	4	1.05702
7	1	1	9	0	9	108	108	6	2	2	2				1		1							1			3	1	4	1.00897
3	3	2	0	2	0	0	2	2	1	1	2																0	2	4	1.05702
1	2	1	5	0	5	60	60	5	1	2	2		2														2	1	4	0.866277
1	3	2	4	0	4	48	48	5	1	1	2		2														2	1	4	0.81554
1	1	1	1	6	1	12	18	4	2	1	2		1	1													2	1	4	0.974775
1	1	1	23	0	23	276	276	7	2	1	2	2	2														4	1	2	0.946482
1	1	1	11	0	11	132	132	7	2	2	2	1	1		1	1											4	1	4	1.00897
1	1	1	6	0	6	72	72	5	2	2	2	1	1														2	1	4	0.81554
4	1	1	0	3	0	0	3	2	2	1	1		2											2			4	1	4	1.00897
1	3	2	7	0	7	84	84	6	2	1	2		1	1													2	1	4	1.10276
1	1	1	3	6	3	36	42	5	3	2	2			1	1												2	1	4	0.848986
1	3	2	0	3	0	0	3	2	2	1	2																0	2	4	1.14464
1	1	1	13	0	13	156	156	7	3	2	2	1	1														2	1	3	1.18422
1	1	1	9	0	9	108	108	6	2	1	2	1	1	1													3	1	2	0.946482
1	1	1	10	0	10	120	120	6	2	2	2				2												2	1	4	0.982035
1	3	2	2	6	2	24	30	4	1	1	2																0	2	4	1.10137
1	1	1	17	0	17	204	204	7	2	1	2																0	2	2	0.788733
1	3	2	0	3	0	0	3	2	2	2	2	1															1	1	4	1.16046
1	7	2	0	1	0	0	1	1	3	2	2																0	2	4	0.848986
1	1	1	25	0	25	300	300	7	2	1	2															2	2	1	4	0.784599
1	1	1	0	2	0	0	2	2	2	2	2																0	2	4	1.14464
1	1	1	4	0	4	48	48	5	2	2	2	1	1	1												1	4	1	4	1.20568
1			1	0	1	12	12	3	2	2	2																0	2	4	1.20568
1	1	1	3	6	3	36	42	5	2	1	2																0	2	4	1.14464
1			7	0	7	84	84	6	3	2	2		1														1	1	4	1.05702
1	6	2	2	6	2	24	30	4	2	1	2	2	2		2											2	8	1	4	0.852951
3			39	0	39	468	468	7	3	2	2		1		1												2	1	2	1.13374
1	1	1	20	0	20	240	240	7	2	1	2	1	1														2	1	2	0.788733
1	1	1	29	0	29	348	348	7	3	2	2																0	2	4	0.753896
1	1	1	5	0	5	60	60	5	1	1	2																0	2	4	1.43139
3	1	1	7	0	7	84	84	6	2	2	2	1		1												2	4	1	4	0.971917
1			10	0	10	120	120	6	1	1	2																0	2	4	1.16046
1	3	2	3	6	3	36	42	5	2	1	2																0	2	4	1.16046
1	1	1	4	0	4	48	48	5	2	1	2			2	2												4	1	4	1.43139
1	3	2	0	8	0	0	8	3	2	1	2																0	2	2	0.918191
1	1	1	1	7	1	12	19	4	2	2	2																0	2	4	1.20568
3			2	0	2	24	24	4	2	1	1		2														2	1	3	1.18422
1	1	1	16	0	16	192	192	7	2	1	2	1	1														2	1	4	0.866277
1	5	2	2	0	2	24	24	4	2	2	2						1										1	1	4	1.08567
1	1	1	2	1	2	24	25	4	2	1	2		2	2				2								2	8	1	2	1.0124
1	1	1	10	0	10	120	120	6	1	1	2																0	2	4	0.848986
1			12	0	12	144	144	7	4	2	2											2		2		2	6	1	4	1.05677
1	1	1	8	0	8	96	96	6	1	1	2														1		1	1	2	0.636613
1	1	1	8	0	8	96	96	6	1	1	2		2														2	1	3	0.62393
1	1	1	4	6	4	48	54	5	2	1	2																0	2	2	0.782136
1	1	1	9	0	9	108	108	6	1	1	2		2		2												4	1	4	1.00897
1	1	1	0	6	0	0	6	2	2	1	2	1	1	1													3	1	2	0.826564
1	1	1	7	0	7	84	84	6	2	1	2		1	1	1												3	1	2	0.946482
3	1	1	6	0	6	72	72	5	2	1	2																0	2	4	1.16046
1	1	1	3	0	3	36	36	4	2	1	2		2	1													3	1	4	1.20568
1	1	1	7	6	7	84	90	6	2	2	2		1	1						1		1		2	2	2	10	1	4	0.848986
4	1	1	5	0	5	60	60	5	3	1	2	1	1				1						1				4	1	4	0.866277
5	2	1	12	0	12	144	144	7	2	1	2						2					2					4	1	4	0.866277
1	1	1	27	0	27	324	324	7	98	2	2		2		2												4	1	4	1.05702
1	1	1	2	0	2	24	24	4	1	1	1	1	1	1	1							1				1	6	1	4	1.08567
1	1	1	13	0	13	156	156	7	2	1	2																0	2	2	0.946482
1	2	1	3	0	3	36	36	4	1	1	2	1	1	2			2										6	1	4	1.00897
1	3	2	2	9	2	24	33	4	1	1	2	1	1	1													3	1	4	1.05677
1	1	1	5	0	5	60	60	5	1	1	2			1									2				3	1	2	0.624366
1	1	1	24	0	24	288	288	7	2	1	2		1														1	1	2	0.624366
1			17	0	17	204	204	7	98	2	2		2		1		1							2	2	2	10	1	4	1.20568
1	1	1	14	0	14	168	168	7	2	1	2	1	2	1								1		2		2	9	1	4	0.784599
1	3	2	3	6	3	36	42	5	2	1	1	1	1	1					2								5	1	3	1.18422
5	1	1	2	0	2	24	24	4	2	2	2			1													1	1	4	1.05702
1	1	1	20	0	20	240	240	7	2	1	1																0	2	2	0.948617
1			11	0	11	132	132	7	1	1	2																0	2	4	1.20568
1	1	1	25	6	25	300	306	7	1	1	1	1	1											1			3	1	2	0.636613
1	1	1	15	0	15	180	180	7	2	1	2	2	2		2												6	1	4	0.982035
5	1	1	5	0	5	60	60	5	2	2	2		1														1	1	4	1.05702
3	1	1	4	0	4	48	48	5	2	1	2	2									1	1		1			5	1	4	0.848986
1	1	1	8	0	8	96	96	6	1	1	2																0	2	2	0.948617
1	1	1	12	0	12	144	144	7	3	98	2															2	2	1	4	1.00897
1	1	1	8	0	8	96	96	6	2	2	2							1			1			2			4	1	4	1.16046
1	3	2	10	0	10	120	120	6	2	1	1											2					2	1	4	1.13255
1	1	1	23	0	23	276	276	7	2	1	2																0	2	4	1.43139
1			0	4	0	0	4	2	1	1	2	1	1									1					3	1	4	1.08567
1	1	1	2	6	2	24	30	4	2	1	2																0	2	4	1.00897
1			15	0	15	180	180	7	2	2	2		1														1	1	4	1.20568
1	9	2	3	8	3	36	44	5	2	1	1	1	1														2	1	2	0.636613
1	1	1	22	0	22	264	264	7	1	1	2	1	1								2						4	1	3	1.39239
1	1	1	98			1176		9	2	1	2																0	2	2	0.913699
1	1	1	6	10	6	72	82	6	2	1	2																0	2	2	0.782136
1			30	0	30	360	360	7	2	2	2	1	1		1												3	1	2	0.782136
1	1	1	4	0	4	48	48	5	1	1	2	2															2	1	4	0.848986
1	3	2	5	0	5	60	60	5	2	1	2																0	2	4	1.43139
1			2	6	2	24	30	4	2	2	2																0	2	4	1.05702
1			2	0	2	24	24	4	2	2	2	1	1		1												3	1	4	1.05702
4			10	0	10	120	120	6	3	2	2	2	2														4	1	4	1.05702
1	1	1	10	0	10	120	120	6	2	1	2																0	2	2	0.782136
1	1	1	5	0	5	60	60	5	2	1	2																0	2	2	1.0124
1	1	1	6	0	6	72	72	5	2	1	2																0	2	2	0.826564
1	3	2	1	0	1	12	12	3	2	1	2		2														2	1	4	0.974775
1	1	1	0	9	0	0	9	3	3	2	2		2														2	1	4	0.974775
1	1	1	5	0	5	60	60	5	2	1	2		2														2	1	4	1.10137
1	3	2	1	0	1	12	12	3	3	98	2		2														2	1	2	0.782136
1	1	1	4	0	4	48	48	5	2	1	2																0	2	2	1.0124
1	3	2	0	2	0	0	2	2	2	2	2	2															2	1	4	0.866277
1			1	2	1	12	14	4	1	2	2																0	2	3	1.18422
2	3	2	0	9	0	0	9	3	2	1	2																0	2	2	0.782136
1	1	1	10	0	10	120	120	6	2	2	2	1	1		1												3	1	2	0.788733
1	1	1	22	0	22	264	264	7	2	1	2	1	1														2	1	4	1.14464
1	3	2	1	0	1	12	12	3	1	1	2																0	2	2	1.13374
4			27	0	27	324	324	7	2	2	2													2			2	1	2	0.782136
1	1	1	1	2	1	12	14	4	1	1	2																0	2	4	1.20568
1	1	1	7	0	7	84	84	6	2	2	2																0	2	4	1.08567
1	1	1	1	2	1	12	14	4	2	2	2																0	2	4	1.2185
3	1	1	1	4	1	12	16	4	2	1	2	2	2														4	1	4	1.2185
1	1	1	21	0	21	252	252	7	2	1	2													2			2	1	4	1.00897
1	1	1	39	0	39	468	468	7	3	2	2												1	1	1		3	1	4	1.08567
1			10	0	10	120	120	6	2	2	2	2														1	3	1	4	1.08567
1	5	2	1	0	1	12	12	3	2	1	2																0	2	4	1.00897
1			25	0	25	300	300	7	2	1	2																0	2	4	1.08567
1	5	2	3	0	3	36	36	4	3	1	2																0	2	4	1.00897
1	1	1	2	0	2	24	24	4	2	2	2	2														2	4	1	4	1.05702
1	1	1	8	0	8	96	96	6	1	1	2	2	2										2				6	1	2	0.948617
1	1	1	1	1	1	12	13	4	2	1	2		2														2	1	4	0.868782
1			3	0	3	36	36	4	2	2	2		1	1	1					1							4	1	4	1.20568
1			17	0	17	204	204	7	2	2	2	2	1		2									1		2	8	1	4	1.20568
1	1	1	38	0	38	456	456	7	2	1	2	2	2							1			2	2			9	1	2	1.0124
1	1	1	0	7	0	0	7	3	2	2	2	2										2	2	2			8	1	2	1.0124
5	1	1	21	0	21	252	252	7	1	2	2	2								1							3	1	4	1.08567
1	1	1	4	0	4	48	48	5	2	1	2	2	2					1									5	1	4	0.868782
1	1	1	2	0	2	24	24	4	1	1	2	1	1														2	1	2	0.782136
1	1	1	22	0	22	264	264	7	2	2	2	2	2	2								2	2	2			12	1	4	1.00897
4			6	0	6	72	72	5	1	2	2	2					1							2			5	1	4	1.14464
1	1	1	5	0	5	60	60	5	2	2	2																0	2	4	1.05702
1	1	1	5	0	5	60	60	5	2	1	2		2														2	1	4	0.922791
4			2	0	2	24	24	4	2	2	2			2													2	1	4	1.05702
1			9	0	9	108	108	6	1	1	2	2	2														4	1	4	1.20568
2	1	1	38	0	38	456	456	7	1	2	2																0	2	4	0.868782
1	1	1	22	0	22	264	264	7	1	2	2																0	2	2	0.782136
3	1	1	8	0	8	96	96	6	2	2	2																0	2	4	1.00897
4			6	0	6	72	72	5	1	2	2		1											1			2	1	4	1.20568
1			5	0	5	60	60	5	1	1	2	2	2														4	1	4	1.08567
4	1	1	14	0	14	168	168	7	2	1	2	1	1							1				1			4	1	2	0.624366
1	3	2	11	0	11	132	132	7	2	2	2											2					2	1	4	0.852951
2	1	1	2	0	2	24	24	4	3	2	2	2	2							1							5	1	4	1.20568
1	4	2	0	1	0	0	1	1	2	1	2	2	2											2			6	1	4	0.922791
1	2	1	24	0	24	288	288	7	2	1	2	2		2			2										6	1	4	0.982035
1	1	1	20	0	20	240	240	7	4	2	2	2															2	1	4	1.10276
5	1	1	33	0	33	396	396	7	1	1	2			2													2	1	4	1.00897
1			30	0	30	360	360	7	1	1	2	2								1							3	1	3	1.18422
1	1	1	35	0	35	420	420	7	1	2	2																0	2	4	1.10276
1			5	0	5	60	60	5	98	2	2																0	2	4	1.05702
1			9	0	9	108	108	6	98	2	2		1	2													3	1	3	1.18422
1	3	2	6	0	6	72	72	5	2	1	2																0	2	3	0.726687
1	1	1	12	0	12	144	144	7	1	1	2																0	2	2	1.13374
1	1	1	28	0	28	336	336	7	2	2	2		2														2	1	2	0.946482
1	1	1	1	2	1	12	14	4	4	2	2																0	2	2	0.946482
1	1	1	1	0	1	12	12	3	4	2	2																0	2	4	1.20568
1	1	1	17	0	17	204	204	7	3	1	2	1	1	1				1				1		2	1	2	10	1	4	1.10276
1	1	1	3	0	3	36	36	4	4	2	2		2		2												4	1	4	1.20568
1	1	1	11	0	11	132	132	7	2	1	2		2												2		4	1	4	0.922791
1	2	1	2	0	2	24	24	4	4	2	1																0	2	4	0.852951
1	1	1	10	0	10	120	120	6	2	1	2																0	2	4	1.05677
4	4	2	1	0	1	12	12	3	2	1	2	2		1													3	1	2	0.571823
4	1	1	14	0	14	168	168	7	2	1	2				1			1		1				2		1	6	1	4	1.20568
4	3	2	1	0	1	12	12	3	2	2	2		2														2	1	4	0.852951
3			16	0	16	192	192	7	1	2	2	2	2		2												6	1	3	1.39239
3	1	1	1	0	1	12	12	3	1	1	2																0	2	2	0.788733
1			20	0	20	240	240	7	2	2	2																0	2	3	1.18422
1			4	0	4	48	48	5	2	1	2									1						2	3	1	3	1.18422
1	1	1	19	0	19	228	228	7	1	1	2	1	1	1	1	1			1		1	1	1	1	1	1	12	1	4	0.868782
4			0	1	0	0	1	1	4	2	2		2											2			4	1	4	1.05702
1	1	1	7	0	7	84	84	6	4	2	2		2														2	1	4	1.10137
5	1	1	24	0	24	288	288	7	2	2	2		1	1	1												3	1	2	0.946482
3	3	2	3	0	3	36	36	4	2	1	2																0	2	4	0.753896
1	1	1	1	0	1	12	12	3	2	2	2																0	2	4	0.971917
1	4	2	0	5	0	0	5	2	1	1	2																0	2	4	0.922791
1	1	1	5	0	5	60	60	5	1	1	2																0	2	4	0.982035
3	1	1	23	0	23	276	276	7	1	1	2	1								2				2			5	1	4	1.43139
1	1	1	7	0	7	84	84	6	2	1	2		1						2	2		2				1	8	1	2	0.826564
1	1	1	8	0	8	96	96	6	1	1	2																0	2	3	0.726687
1	1	1	5	0	5	60	60	5	1	1	2																0	2	4	1.05677
3	1	1	8	0	8	96	96	6	4	2	1		1	1		1											3	1	4	0.868782
1	1	1	4	0	4	48	48	5	1	1	2											1		1		1	3	1	4	1.43139
1	1	1	0	3	0	0	3	2	4	2	2																0	2	4	1.05702
1			4	6	4	48	54	5	2	1	2		1														1	1	4	1.25881
4	1	1	4	3	4	48	51	5	2	1	1																0	2	4	0.599995
1	1	1	7	0	7	84	84	6	2	2	2																0	2	4	0.868782
1	1	1	2	0	2	24	24	4	1	1	2																0	2	4	0.852951
1	1	1	16	0	16	192	192	7	3	2	2																0	2	4	0.868782
3	1	1	23	0	23	276	276	7	2	1	2																0	2	4	0.852951
1	1	1	7	0	7	84	84	6	2	1	2																0	2	2	0.636613
3	1	1	13	0	13	156	156	7	2	1	2																0	2	4	0.720151
1	1	1	4	6	4	48	54	5	2	1	2																0	2	4	1.05702
1	4	2	0	2	0	0	2	2	2	1	2																0	2	2	0.826564
3			23	0	23	276	276	7	2	1	2																0	2	4	0.922791
1	1	1	4	0	4	48	48	5	2	1	2		2														2	1	4	0.922791
1	1	1	2	0	2	24	24	4	3	2	2		1										2				3	1	2	0.918191
1	1	1	4	0	4	48	48	5	2	1	2		2	2										2		2	8	1	4	0.974775
1	1	1	18	0	18	216	216	7	2	1	2																0	2	2	0.782136
1	1	1	23	0	23	276	276	7	1	1	2													1			1	1	4	0.720151
1	5	2	0	2	0	0	2	2	2	1	2																0	2	4	0.720151
1	1	1	6	0	6	72	72	5	3	1	2																0	2	4	0.868782
3	1	1	5	0	5	60	60	5	2	1	2																0	2	4	0.716464
3	1	1	11	0	11	132	132	7	2	1	2	1	1														2	1	4	0.971917
1	5	2	0	8	0	0	8	3	2	2	2																0	2	4	1.05677
1	1	1	4	0	4	48	48	5	2	1	2																0	2	2	0.571823
3	1	1	10	0	10	120	120	6	2	1	2	1															1	1	4	1.00897
1	1	1	11	0	11	132	132	7	2	1	2		1														1	1	2	1.0124
5	1	1	20	0	20	240	240	7	2	1	2	1	1														2	1	2	0.782136
1	1	1	7	0	7	84	84	6	2	1	2																0	2	4	0.852951
1	1	1	8	0	8	96	96	6	2	1	2																0	2	4	0.716464
1	1	1	8	0	8	96	96	6	2	2	2																0	2	4	0.868782
1	1	1	12	6	12	144	150	7	2	1	2																0	2	4	0.716464
1	1	1	25	0	25	300	300	7	2	1	2	1	1														2	1	4	1.05677
1	1	1	9	0	9	108	108	6	1	1	2	1	1	1						1				1		1	6	1	2	0.946482
1	1	1	4	6	4	48	54	5	2	1	2																0	2	2	0.624366
1			26	0	26	312	312	7	2	1	2																0	2	3	1.18422
1	1	1	0	6	0	0	6	2	2	1	2																0	2	2	0.948617
1	1	1	7	0	7	84	84	6	2	1	2	2	2													2	6	1	2	1.0124
1	4	2	3	0	3	36	36	4	2	2	2																0	2	4	0.720151
1			15	0	15	180	180	7	1	1	2																0	2	4	1.05702
1	1	1	20	0	20	240	240	7	2	2	2																0	2	4	1.05702
1	1	1	40	0	40	480	480	7	2	1	2													2			2	1	2	0.782136
5	1	1	21	0	21	252	252	7	2	1	2																0	2	4	1.20568
1			20	0	20	240	240	7	2	1	2	1	1	1													3	1	3	1.18422
1	1	1	7	0	7	84	84	6	2	1	2		1							1							2	1	2	0.946482
3	1	1	2	0	2	24	24	4	1	1	2		1														1	1	4	0.848986
1	1	1	7	0	7	84	84	6	2	1	2			1													1	1	4	1.10137
1	1	1	4	2	4	48	50	5	2	1	2		1													2	3	1	4	0.81554
5	1	1	0	5	0	0	5	2	1	1	2																0	2	2	0.913699
1	1	1	14	0	14	168	168	7	2	2	2																0	2	2	0.782136
1	1	1	10	0	10	120	120	6	2	1	2																0	2	4	1.14464
1	1	1	4	0	4	48	48	5	2	1	2	2	2	2												2	8	1	2	0.571823
1	1	1	3	0	3	36	36	4	3	2	2						2							2		2	6	1	4	0.982035
3	1	1	7	0	7	84	84	6	2	1	2																0	2	4	1.16046
1			10	0	10	120	120	6	1	1	2																0	2	4	0.971917
3	1	1	8	0	8	96	96	6	2	1	2																0	2	4	0.848986
3	1	1	17	0	17	204	204	7	2	1	2	2	2	2			1										7	1	4	1.00897
3	1	1	7	0	7	84	84	6	2	1	2																0	2	2	0.636613
1	1	1	34	0	34	408	408	7	1	1	2		1											1	1		3	1	2	0.946482
3	1	1	16	0	16	192	192	7	2	1	2													2		2	4	1	4	1.10137
1			16	0	16	192	192	7	1	1	2											1					1	1	4	0.971917
1	1	1	15	0	15	180	180	7	2	1	2	1															1	1	2	1.13374
1	1	1	20	0	20	240	240	7	2	2	2	1	1	1													3	1	2	0.782136
6	1	1	6	0	6	72	72	5	1	2	2																0	2	4	1.08567
3	1	1	1	2	1	12	14	4	1	2	1																0	2	2	0.782136
1	1	1	3	0	3	36	36	4	2	1	2		1														1	1	4	1.43139
3			3	0	3	36	36	4	3	2	2																0	2	4	1.05702
1			10	0	10	120	120	6	1	1	2	2	2	2	2												8	1	3	1.18422
1			30	0	30	360	360	7	1	1	2																0	2	4	1.20568
1	1	1	8	0	8	96	96	6	2	2	2																0	2	4	1.20568
3	2	1	0	6	0	0	6	2	2	1	2														2		2	1	2	0.782136
1			6	0	6	72	72	5	2	1	2																0	2	2	0.782136
1	2	1	0	3	0	0	3	2	1	1	2																0	2	4	0.866277
1	1	1	33	0	33	396	396	7	1	1	2	2	2														4	1	2	1.0124
1	1	1	40	0	40	480	480	7	2	1	2																0	2	4	1.05677
1	1	1	7	0	7	84	84	6	2	2	2																0	2	2	0.624366
1			5	0	5	60	60	5	2	2	2																0	2	4	0.848986
1	4	2	0	1	0	0	1	1	2	2	2																0	2	4	0.852951
4	1	1	2	0	2	24	24	4	2	1	2																0	2	2	0.826564
4	1	1	6	0	6	72	72	5	2	2	2																0	2	4	1.05677
1	1	1	3	0	3	36	36	4	2	1	2																0	2	2	0.571823
3			19	0	19	228	228	7	3	2	2																0	2	4	0.848986
1	1	1	12	0	12	144	144	7	2	1	2																0	2	4	0.868782
1	1	1	5	6	5	60	66	5	2	1	2		1	1													2	1	4	0.868782
1	1	1	5	0	5	60	60	5	2	1	2		1														1	1	4	1.05677
1	1	1	7	0	7	84	84	6	2	1	1																0	2	4	0.852951
1	1	1	3	0	3	36	36	4	2	2	2																0	2	4	0.720151
3	1	1	9	0	9	108	108	6	2	1	2																0	2	4	0.852951
1	1	1	28	0	28	336	336	7	2	2	2																0	2	4	1.05677
1	5	2	13	0	13	156	156	7	2	1	2			1										2			3	1	4	0.852951
4	1	1	15	0	15	180	180	7	2	1	2																0	2	2	0.624366
1	6	2	3	0	3	36	36	4	2	1	2																0	2	4	1.05677
1	3	2	0	1	0	0	1	1	2	1	2													1			1	1	4	0.720151
1			0	4	0	0	4	2	2	1	2																0	2	4	0.784599
1			3	0	3	36	36	4	2	2	2		1														1	1	2	0.636613
1	4	2	0	9	0	0	9	3	2	2	2																0	2	4	0.716464
1	1	1	0	3	0	0	3	2	2	2	2																0	2	4	0.852951
1	1	1	15	0	15	180	180	7	2	1	2																0	2	4	0.720151
1	1	1	14	0	14	168	168	7	2	1	2																0	2	4	0.716464
3	3	2	0	2	0	0	2	2	2	2	2																0	2	4	0.868782
1	1	1	23	0	23	276	276	7	2	1	2								1		1						2	1	2	0.826564
1	1	1	30	0	30	360	360	7	2	1	2																0	2	2	0.571823
1	1	1	7	0	7	84	84	6	2	1	2																0	2	4	0.716464
1	1	1	4	0	4	48	48	5	2	1	2	2															2	1	4	0.868782
1	1	1	3	0	3	36	36	4	1	1	2																0	2	4	0.716464
1	1	1	4	0	4	48	48	5	2	2	2																0	2	2	0.826564
3	1	1	32	0	32	384	384	7	2	1	2			1													1	1	4	1.05677
1	1	1	6	0	6	72	72	5	2	1	2																0	2	4	0.922791
1	3	2	2	0	2	24	24	4	2	2	1																0	2	4	0.599995
1			30	0	30	360	360	7	2	2	2																0	2	2	0.788733
1	1	1	4	0	4	48	48	5	2	1	2																0	2	4	0.836122
1	3	2	0	8	0	0	8	3	2	1	2																0	2	4	0.852951
1	1	1	15	0	15	180	180	7	2	2	2																0	2	4	1.05677
1	1	1	7	0	7	84	84	6	2	1	2																0	2	4	0.852951
1	3	2	0	1	0	0	1	1	2	2	2				1												1	1	4	0.836122
[truncated: 6,893 more rows]

## Sheet: FRECUENCIAS-NO PONDERACION
Frecuencias SIN PONDERACION
Estadísticos
Situación laboral
N	Válidos	8892
	Perdidos	0
P02 Situación laboral
		Frecuencia	Porcentaje	Porcentaje válido	Porcentaje acumulado
Válidos	Trabajador asalariado con alta en la Seguridad Social (con c	7157	80.4881	80.4881	80.4881
	Trabajador asalariado sin alta en la Seguridad Social (sin c	251	2.82276	2.82276	83.3108
	Autónomo sin asalariados e independiente (empresario sin asa	728	8.18713	8.18713	91.498
	Autónomo sin asalariados y dependiente	347	3.90238	3.90238	95.4004
	Empresario con asalariados	335	3.76743	3.76743	99.1678
	Miembro de una cooperativa	42	0.472335	0.472335	99.6401
	Ayuda en la empresa o negocio familiar	27	0.303644	0.303644	99.9438
	Otro	5	0.0562303	0.0562303	100
	Total	8892	100	100
Perdidos	Sistema	1735	19.5119
Total		8892	100
Estadísticos
Tipo de contrato: indefinido y temporal
N	Válidos	7157
	Perdidos	1735
Tipo de contrato: indefinido y temporal
		Frecuencia	Porcentaje	Porcentaje válido	Porcentaje acumulado
Válidos	Indefinido	5712	64.2375	79.81	79.81
	Temporal	1441	16.2056	20.1341	99.9441
	NS/NC	4	0.0449843	0.0558893	100
	Total	7157	80.4881	100
Perdidos	Sistema	1735	19.5119
Total		8892	100
Frecuencias
Estadísticos
P13 conjunta en intervalos
N	Válidos	8892
	Perdidos	0
P13 conjunta en intervalos TIEMPO EN SU PUESTO DE TRABAJO
		Frecuencia	Porcentaje	Porcentaje válido	Porcentaje acumulado
Válidos	1 mes	233	2.62033	2.62033	2.62033
	De 2 a 6 meses	549	6.17409	6.17409	8.79442
	De 7 meses a 1 año	515	5.79172	5.79172	14.5861
	Entre más de 1 año y 3 años	1297	14.5861	14.5861	29.1723
	Entre más de 3 años y 6 años	1654	18.601	18.601	47.7733
	Entre más de 6 años y 10 años	1431	16.0931	16.0931	63.8664
	Más de 10 años	3186	35.83	35.83	99.6964
	NS/NC	27	0.303644	0.303644	100
	Total	8892	100	100
Estadísticos
		P48	P49	P52
N	Válidos	8892	8892	8892
	Perdidos	0	0	0
Tabla de frecuencia
P48 INFORMACION SEGURIDAD
		Frecuencia	Porcentaje	Porcentaje válido	Porcentaje acumulado
Válidos	Muy bien informado	2410	27.103	27.103	27.103
	Bien informado	5251	59.0531	59.0531	86.1561
	No muy bien informado	837	9.41296	9.41296	95.5691
	Nada bien informado	285	3.20513	3.20513	98.7742
	No sabe (espontáneo)	104	1.16959	1.16959	99.9438
	Rechaza contestar (espontáneo)	5	0.0562303	0.0562303	100
	Total	8892	100	100
P49 FORMACION SEGURIDAD
		Frecuencia	Porcentaje	Porcentaje válido	Porcentaje acumulado
Válidos	Si	5171	58.1534	58.1534	58.1534
	No	3618	40.6883	40.6883	98.8417
	No sabe (espontáneo)	92	1.03464	1.03464	99.8763
	Rechaza contestar (espontáneo)	11	0.123707	0.123707	100
	Total	8892	100	100
P52 ACCIDENTE
		Frecuencia	Porcentaje	Porcentaje válido	Porcentaje acumulado
Válidos	Si	686	7.7148	7.7148	7.7148
	No	8194	92.1502	92.1502	99.865
	No sabe (espontáneo)	9	0.101215	0.101215	99.9663
	Rechaza contestar (espontáneo)	3	0.0337382	0.0337382	100
	Total	8892	100	100
CROSSTABS
/TABLES=SECTOR_C BY P52
/FORMAT=AVALUE TABLES
/CELLS=COUNT
/COUNT ROUND CELL.
Tablas de contingencia
Resumen del procesamiento de los casos
	Casos
	Válidos		Perdidos		Total
	N	Porcentaje	N	Porcentaje	N	Porcentaje
Sector del centro de trabajo * P52	8892	1	0	0	8892	1
Tabla de contingencia Sector del centro de trabajo * P52 ACCIDENTE
Recuento
		P52				Total
		Si	No	No sabe (espontáneo)	Rechaza contestar (espontáneo)
Sector del centro de trabajo	Agrario	32	424	1	0	457
	Industria	170	1276	1	1	1448
	Construcción	50	546	1	2	599
	Servicios	434	5948	6	0	6388
Total		686	8194	9	3	8892
Frecuencias
Estadísticos
VISITA_DOCTOR
N	Válidos	8892
	Perdidos	0
VISITA_DOCTOR
		Frecuencia	Porcentaje	Porcentaje válido	Porcentaje acumulado
Válidos	Si	3618	40.6883	40.6883	40.6883
	No	5274	59.3117	59.3117	100
	Total	8892	100	100

## Sheet: FRECUENCIAS CON PONDERACION
Frecuencias CON PONDERACION
Estadísticos
Situación laboral
N	Válidos	8892
	Perdidos	0
P02 Situación laboral
		Frecuencia	Porcentaje	Porcentaje válido	Porcentaje acumulado
Válidos	Trabajador asalariado con alta en la Seguridad Social (con c	7062.13	79.4211	79.4211	79.4211
	Trabajador asalariado sin alta en la Seguridad Social (sin c	257.91	2.90047	2.90047	82.3216
	Autónomo sin asalariados e independiente (empresario sin asa	776.806	8.73601	8.73601	91.0576
	Autónomo sin asalariados y dependiente	369.145	4.15142	4.15142	95.209
	Empresario con asalariados	357.46	4.02002	4.02002	99.229
	Miembro de una cooperativa	36.5729	0.411301	0.411301	99.6403
	Ayuda en la empresa o negocio familiar	27.2077	0.30598	0.30598	99.9463
	Otro	4.77273	0.0536744	0.0536744	100
	Total	8892	100	100
Estadísticos
		P3	Tipo de contrato: indefinido y temporal	P13 conjunta en intervalos	P48	P49	P52	VISITA_DOCTOR
N	Válidos	7062.13	7062.13	8892	8892	8892	8892	8892
	Perdidos	1829.87	1829.87	0	0	0	0	0
P3
		Frecuencia	Porcentaje	Porcentaje válido	Porcentaje acumulado
Válidos	Indefinido	5219.96	58.704	73.9148	73.9148
	Fijo discontinuo	412.844	4.64287	5.84589	79.7607
	Por obra o servicio	915.252	10.293	12.96	92.7208
	Eventual por circunstancias de la producción	271.958	3.05845	3.85093	96.5717
	Interino	151.715	1.7062	2.1483	98.72
	De formación	19.8965	0.223758	0.281736	99.0017
	En prácticas	16.078	0.180814	0.227665	99.2294
	Temporal a través de una ETT	36.9809	0.41589	0.523651	99.753
	Otro.	12.5123	0.140714	0.177175	99.9302
	No sabe (espontáneo)	3.72329	0.0418723	0.0527219	99.9829
	Rechaza contestar (espontáneo)	1.20568	0.0135591	0.0170725	100
	Total	7062.13	79.4211	100
Perdidos	Sistema	1829.87	20.5789
Total		8892	100
Tipo de contrato: indefinido y temporal
		Frecuencia	Porcentaje	Porcentaje válido	Porcentaje acumulado
Válidos	Indefinido	5632.8	63.3469	79.7607	79.7607
	Temporal	1424.39	16.0188	20.1695	99.9302
	NS/NC	4.92897	0.0554315	0.0697944	100
	Total	7062.13	79.4211	100
Perdidos	Sistema	1829.87	20.5789
Total		8892	100
P13 conjunta en intervalos
		Frecuencia	Porcentaje	Porcentaje válido	Porcentaje acumulado
Válidos	1 mes	229.07	2.57614	2.57614	2.57614
	De 2 a 6 meses	552.537	6.21387	6.21387	8.79001
	De 7 meses a 1 año	525.998	5.91541	5.91541	14.7054
	Entre más de 1 año y 3 años	1331.97	14.9794	14.9794	29.6848
	Entre más de 3 años y 6 años	1654.72	18.6091	18.6091	48.2939
	Entre más de 6 años y 10 años	1437.77	16.1693	16.1693	64.4632
	Más de 10 años	3134.34	35.249	35.249	99.7123
	NS/NC	25.5851	0.287732	0.287732	100
	Total	8892	100	100
P48 INFORMACION
		Frecuencia	Porcentaje	Porcentaje válido	Porcentaje acumulado
Válidos	Muy bien informado	2381.1	26.778	26.778	26.778
	Bien informado	5279.23	59.3705	59.3705	86.1485
	No muy bien informado	834.638	9.38639	9.38639	95.5349
	Nada bien informado	287.742	3.23597	3.23597	98.7709
	No sabe (espontáneo)	103.84	1.16779	1.16779	99.9387
	Rechaza contestar (espontáneo)	5.45384	0.0613342	0.0613342	100
	Total	8892	100	100
P49 FORMACION
		Frecuencia	Porcentaje	Porcentaje válido	Porcentaje acumulado
Válidos	Si	5085.27	57.1893	57.1893	57.1893
	No	3700.12	41.6118	41.6118	98.801
	No sabe (espontáneo)	95.3228	1.07201	1.07201	99.873
	Rechaza contestar (espontáneo)	11.2885	0.126951	0.126951	100
	Total	8892	100	100
P52 ACCIDENTE
		Frecuencia	Porcentaje	Porcentaje válido	Porcentaje acumulado
Válidos	Si	669.834	7.533	7.533	7.533
	No	8210.26	92.3331	92.3331	99.8661
	No sabe (espontáneo)	8.86438	0.0996893	0.0996893	99.9658
	Rechaza contestar (espontáneo)	3.04465	0.0342403	0.0342403	100
	Total	8892	100	100
VISITA_DOCTOR
		Frecuencia	Porcentaje	Porcentaje válido	Porcentaje acumulado
Válidos	Si	3618.91	40.6985	40.6985	40.6985
	No	5273.09	59.3015	59.3015	100
	Total	8892	100	100
